# Supplementary material for: Genome and Transcriptome Analyses of Genes Involved in Ascorbate Biosynthesis in Pepper Indicate Key Genes Related to Fruit Development, Stresses, and Phytohormone Exposures
Source: Plants (Basel). 2023 Sep 23;12(19):3367. doi: 10.3390/plants12193367 (PMC10574469; doi:10.3390/plants12193367)
Supplement: Supplementary file 1 [file plants-12-03367-s001.zip]

Archive with 12 entries (12 files):
- Table S1.pdf
- Table S10.pdf
- Table S11.pdf
- Table S12.xlsx
- Table S2.pdf
- Table S3.pdf
- Table S4.pdf
- Table S5.pdf
- Table S6.pdf
- Table S7.pdf
- Table S8.pdf
- Table S9.pdf
