# Supplementary material for: Genome and Transcriptome Analyses of Genes Involved in Ascorbate Biosynthesis in Pepper Indicate Key Genes Related to Fruit Development, Stresses, and Phytohormone Exposures
Source: Plants (Basel). 2023 Sep 23;12(19):3367. doi: 10.3390/plants12193367 (PMC10574469; doi:10.3390/plants12193367)
Supplement: Supplementary file 1 [file plants-12-03367-s001.zip › Table S12.xlsx]

## Sheet: plantCARE_output_PlantCARE_1390
Column1	Column2	Column3	Column4	Column5	Column6	Column7	Column8
Genes	Elementos de base	Sequência	Posição inicial	Quantidade de Nucleotídeo	Fita	Espécie	Ação do elemento cis
GGP1	as-1	TGACG	346	5	-	Arabidopsis thaliana
GGP1	CGTCA-motif	CGTCA	346	5	+	Hordeum vulgare	cis-acting regulatory element involved in the MeJA-responsiveness
GGP1		motif_sequence	483	4	+	organism	short_function
GGP1		motif_sequence	560	4	+	organism	short_function
GGP1		motif_sequence	596	4	-	organism	short_function
GGP1		motif_sequence	672	4	-	organism	short_function
GGP1		motif_sequence	676	4	+	organism	short_function
GGP1		motif_sequence	762	4	+	organism	short_function
GGP1		motif_sequence	866	4	+	organism	short_function
GGP1		motif_sequence	895	4	+	organism	short_function
GGP1		motif_sequence	900	4	+	organism	short_function
GGP1		motif_sequence	990	4	-	organism	short_function
GGP1	Myb	CAACTG	579	6	+	Arabidopsis thaliana
GGP1	TATA	TATAAAAT	107	8	+	Arabidopsis thaliana
GGP1	TCT-motif	TCTTAC	45	6	-	Arabidopsis thaliana	part of a light responsive element
GGP1	TCT-motif	TCTTAC	371	6	+	Arabidopsis thaliana	part of a light responsive element
GGP1	TCT-motif	TCTTAC	945	6	-	Arabidopsis thaliana	part of a light responsive element
GGP1	GC-motif	CCCCCG	649	6	+	Zea mays	enhancer-like element involved in anoxic specific inducibility
GGP1	TGA-element	AACGAC	711	6	-	Brassica oleracea	auxin-responsive element
GGP1	TC-rich repeats	GTTTTCTTAC	45	9	-	Nicotiana tabacum	cis-acting element involved in defense and stress responsiveness
GGP1	Unnamed__4	CTCC	256	4	+	Petroselinum hortense
GGP1	Unnamed__4	CTCC	337	4	+	Petroselinum hortense
GGP1	Unnamed__4	CTCC	619	4	-	Petroselinum hortense
GGP1	Unnamed__4	CTCC	644	4	+	Petroselinum hortense
GGP1	Unnamed__4	CTCC	868	4	+	Petroselinum hortense
GGP1	Unnamed__4	CTCC	897	4	+	Petroselinum hortense
GGP1	Unnamed__4	CTCC	995	4	-	Petroselinum hortense
GGP1	MBS	CAACTG	579	6	+	Arabidopsis thaliana	MYB binding site involved in drought-inducibility
GGP1	STRE	AGGGG	158	5	-	Arabidopsis thaliana
GGP1	STRE	AGGGG	641	5	-	Arabidopsis thaliana
GGP1	STRE	AGGGG	838	5	-	Arabidopsis thaliana
GGP1	STRE	AGGGG	844	5	-	Arabidopsis thaliana
GGP1	STRE	AGGGG	858	5	+	Arabidopsis thaliana
GGP1	E2Fb	TTTGCCGC	611	8	-	Nicotiana tabacum
GGP1	WRE3	CCACCT	921	6	+	Pisum sativum
GGP1	Unnamed__2	CCCCGG	650	6	+	Zea mays
GGP1	Unnamed__1	CGTGG	626	5	-	Zea mays
GGP1	Myc	TCTCTTA	928	7	+	Arabidopsis thaliana
GGP1	TGACG-motif	TGACG	346	5	-	Hordeum vulgare	cis-acting regulatory element involved in the MeJA-responsiveness
GGP1	ERE	ATTTCATA	53	8	+	Nicotiana glutinos
GGP1	ERE	ATTTCATA	242	8	+	Nicotiana glutinos
GGP1	AT~TATA-box	TATATA	194	6	+	Arabidopsis thaliana
GGP1	AT~TATA-box	TATATA	282	6	+	Arabidopsis thaliana
GGP1	AT~TATA-box	TATATA	284	6	+	Arabidopsis thaliana
GGP1	AT~TATA-box	TATATA	377	6	+	Arabidopsis thaliana
GGP1	AT~TATA-box	TATATA	454	6	+	Arabidopsis thaliana
GGP1	AT~TATA-box	TATATA	456	6	+	Arabidopsis thaliana
GGP1	AT~TATA-box	TATATA	458	6	+	Arabidopsis thaliana
GGP1	AT~TATA-box	TATATA	543	6	-	Arabidopsis thaliana
GGP1	O2-site	GATGATGTGG	476	9	-	Zea mays	cis-acting regulatory element involved in zein metabolism regulation
GGP1	ARE	AAACCA	317	6	-	Zea mays	cis-acting regulatory element essential for the anaerobic induction
GGP1	CAAT-box	CAAAT	1	5	+	Pisum sativum	common cis-acting element in promoter and enhancer regions
GGP1	CAAT-box	CAAT	22	4	+	Nicotiana glutinosa
GGP1	CAAT-box	CAAT	35	4	+	Nicotiana glutinosa
GGP1	CAAT-box	CAAAT	84	5	+	Pisum sativum	common cis-acting element in promoter and enhancer regions
GGP1	CAAT-box	CAAT	168	4	-	Nicotiana glutinosa
GGP1	CAAT-box	CAAAT	304	5	+	Pisum sativum	common cis-acting element in promoter and enhancer regions
GGP1	CAAT-box	CCAAT	565	5	+	Arabidopsis thaliana	common cis-acting element in promoter and enhancer regions
GGP1	CAAT-box	CAAT	566	4	+	Nicotiana glutinosa
GGP1	CAAT-box	CAAT	705	4	-	Nicotiana glutinosa
GGP1	CAAT-box	CAAT	730	4	+	Nicotiana glutinosa
GGP1	CAAT-box	CAAT	769	4	+	Nicotiana glutinosa
GGP1	CAAT-box	CAAT	951	4	-	Nicotiana glutinosa
GGP1	CAAT-box	CAAT	984	4	-	Nicotiana glutinosa
GGP1	P-box	CCTTTTG	528	7	-	Oryza sativa	gibberellin-responsive element
GGP1	TATA-box	ATATAT	14	6	+	Brassica napus	core promoter element around -30 of transcription start
GGP1	TATA-box	TATA	15	4	+	Arabidopsis thaliana	core promoter element around -30 of transcription start
GGP1	TATA-box	ATATAA	106	6	+	Brassica oleracea	core promoter element around -30 of transcription start
GGP1	TATA-box	TATA	107	4	+	Arabidopsis thaliana	core promoter element around -30 of transcription start
GGP1	TATA-box	TATATA	194	6	+	Arabidopsis thaliana	core promoter element around -30 of transcription start
GGP1	TATA-box	ATATAA	195	6	+	Brassica oleracea	core promoter element around -30 of transcription start
GGP1	TATA-box	TATA	196	4	+	Arabidopsis thaliana	core promoter element around -30 of transcription start
GGP1	TATA-box	ATTATA	266	6	+	Brassica napus	core promoter element around -30 of transcription start
GGP1	TATA-box	TATAA	267	5	-	Arabidopsis thaliana	core promoter element around -30 of transcription start
GGP1	TATA-box	TATA	268	4	+	Arabidopsis thaliana	core promoter element around -30 of transcription start
GGP1	TATA-box	TATATA	282	6	+	Arabidopsis thaliana	core promoter element around -30 of transcription start
GGP1	TATA-box	ATATAT	283	6	+	Brassica napus	core promoter element around -30 of transcription start
GGP1	TATA-box	TATATA	284	6	+	Arabidopsis thaliana	core promoter element around -30 of transcription start
GGP1	TATA-box	ATATAA	285	6	+	Brassica oleracea	core promoter element around -30 of transcription start
GGP1	TATA-box	TATA	286	4	+	Arabidopsis thaliana	core promoter element around -30 of transcription start
GGP1	TATA-box	TATA	341	4	+	Arabidopsis thaliana	core promoter element around -30 of transcription start
GGP1	TATA-box	TATATA	377	6	+	Arabidopsis thaliana	core promoter element around -30 of transcription start
GGP1	TATA-box	TATA	379	4	+	Arabidopsis thaliana	core promoter element around -30 of transcription start
GGP1	TATA-box	ATTATA	441	6	+	Brassica napus	core promoter element around -30 of transcription start
GGP1	TATA-box	TATAA	442	5	-	Arabidopsis thaliana	core promoter element around -30 of transcription start
GGP1	TATA-box	TATA	443	4	+	Arabidopsis thaliana	core promoter element around -30 of transcription start
GGP1	TATA-box	TATATA	454	6	+	Arabidopsis thaliana	core promoter element around -30 of transcription start
GGP1	TATA-box	ATATAT	455	6	+	Brassica napus	core promoter element around -30 of transcription start
GGP1	TATA-box	TATATA	456	6	+	Arabidopsis thaliana	core promoter element around -30 of transcription start
GGP1	TATA-box	ATATAT	457	6	+	Brassica napus	core promoter element around -30 of transcription start
GGP1	TATA-box	TATATA	458	6	+	Arabidopsis thaliana	core promoter element around -30 of transcription start
GGP1	TATA-box	TATA	460	4	+	Arabidopsis thaliana	core promoter element around -30 of transcription start
GGP1	TATA-box	TATATAA	542	7	-	Arabidopsis thaliana	core promoter element around -30 of transcription start
GGP1	TATA-box	TATATA	543	6	-	Arabidopsis thaliana	core promoter element around -30 of transcription start
GGP1	TATA-box	ATATAA	544	6	+	Brassica oleracea	core promoter element around -30 of transcription start
GGP1	TATA-box	TATA	545	4	-	Arabidopsis thaliana	core promoter element around -30 of transcription start
GGP1	TATA-box	TATA	572	4	-	Arabidopsis thaliana	core promoter element around -30 of transcription start
GGP1	TATA-box	TATAA	955	5	-	Arabidopsis thaliana	core promoter element around -30 of transcription start
GGP1	TATA-box	TATA	956	4	-	Arabidopsis thaliana	core promoter element around -30 of transcription start
GGP2	Myb	CAACTG	45	6	+	Arabidopsis thaliana
GGP2	AC-I	(T/C)C(T/C)(C/T)ACC(T/C)ACC	238	85	+	Phaseolus vulgaris
GGP2	AC-I	(T/C)C(T/C)(C/T)ACC(T/C)ACC	902	85	+	Phaseolus vulgaris
GGP2	G-box	CACGTC	798	6	-	Zea mays	cis-acting regulatory element involved in light responsiveness
GGP2	DRE core	GCCGAC	723	6	+	Arabidopsis thaliana
GGP2	MBSI	aaaAaaC(G/C)GTTA	581	105	+	Petunia hybrida	MYB binding site involved in flavonoid biosynthetic genes regulation
GGP2		motif_sequence	10	4	-	organism	short_function
GGP2		motif_sequence	171	4	-	organism	short_function
GGP2		motif_sequence	325	4	+	organism	short_function
GGP2		motif_sequence	367	4	+	organism	short_function
GGP2		motif_sequence	477	4	+	organism	short_function
GGP2		motif_sequence	738	4	+	organism	short_function
GGP2		motif_sequence	842	4	+	organism	short_function
GGP2		motif_sequence	933	4	-	organism	short_function
GGP2		motif_sequence	972	4	-	organism	short_function
GGP2	MYC	CAATTG	268	6	+	Arabidopsis thaliana
GGP2	ATCT-motif	AATCTAATCC	410	9	+	Pisum sativum	part of a conserved DNA module involved in light responsiveness
GGP2	ABRE	ACGTG	799	5	+	Arabidopsis thaliana	cis-acting element involved in the abscisic acid responsiveness
GGP2	TCT-motif	TCTTAC	732	6	+	Arabidopsis thaliana	part of a light responsive element
GGP2	MBS	CAACTG	45	6	+	Arabidopsis thaliana	MYB binding site involved in drought-inducibility
GGP2	STRE	AGGGG	247	5	-	Arabidopsis thaliana
GGP2	STRE	AGGGG	314	5	-	Arabidopsis thaliana
GGP2	Unnamed__4	CTCC	171	4	-	Petroselinum hortense
GGP2	Unnamed__4	CTCC	253	4	+	Petroselinum hortense
GGP2	Unnamed__4	CTCC	306	4	+	Petroselinum hortense
GGP2	Unnamed__4	CTCC	377	4	+	Petroselinum hortense
GGP2	Unnamed__4	CTCC	479	4	+	Petroselinum hortense
GGP2	Unnamed__4	CTCC	786	4	+	Petroselinum hortense
GGP2	Unnamed__4	CTCC	839	4	+	Petroselinum hortense
GGP2	Unnamed__4	CTCC	871	4	+	Petroselinum hortense
GGP2	Unnamed__4	CTCC	874	4	+	Petroselinum hortense
GGP2	WRE3	CCACCT	820	6	-	Pisum sativum
GGP2	Unnamed__1	CGTGG	790	5	-	Zea mays
GGP2	Unnamed__1	CGTGG	800	5	+	Zea mays
GGP2	AT~TATA-box	TATATA	457	6	+	Arabidopsis thaliana
GGP2	AT~TATA-box	TATATA	459	6	+	Arabidopsis thaliana
GGP2	ARE	AAACCA	511	6	+	Zea mays	cis-acting regulatory element essential for the anaerobic induction
GGP2	ARE	AAACCA	584	6	+	Zea mays	cis-acting regulatory element essential for the anaerobic induction
GGP2	ARE	AAACCA	655	6	-	Zea mays	cis-acting regulatory element essential for the anaerobic induction
GGP2	TATC-box	TATCCCA	670	7	+	Oryza sativa	cis-acting element involved in gibberellin-responsiveness
GGP2	Box 4	ATTAAT	153	6	+	Petroselinum crispum	part of a conserved DNA module involved in light responsiveness
GGP2	ERE	ATTTCATA	163	8	-	Nicotiana glutinos
GGP2	TATA-box	ATATAA	131	6	+	Brassica oleracea	core promoter element around -30 of transcription start
GGP2	TATA-box	TATA	132	4	+	Arabidopsis thaliana	core promoter element around -30 of transcription start
GGP2	TATA-box	TATAAAT	449	7	-	Brassica juncea	core promoter element around -30 of transcription start
GGP2	TATA-box	TATAAA	450	6	-	Helianthus annuus	core promoter element around -30 of transcription start
GGP2	TATA-box	TATAA	451	5	-	Arabidopsis thaliana	core promoter element around -30 of transcription start
GGP2	TATA-box	TATA	452	4	+	Arabidopsis thaliana	core promoter element around -30 of transcription start
GGP2	TATA-box	TATATA	457	6	+	Arabidopsis thaliana	core promoter element around -30 of transcription start
GGP2	TATA-box	ATATAT	458	6	+	Brassica napus	core promoter element around -30 of transcription start
GGP2	TATA-box	TATATA	459	6	+	Arabidopsis thaliana	core promoter element around -30 of transcription start
GGP2	TATA-box	ATATAA	460	6	+	Brassica oleracea	core promoter element around -30 of transcription start
GGP2	TATA-box	TATA	461	4	+	Arabidopsis thaliana	core promoter element around -30 of transcription start
GGP2	TATA-box	TATA	640	4	-	Arabidopsis thaliana	core promoter element around -30 of transcription start
GGP2	TATA-box	TATACA	647	6	-	Helianthus annuus	core promoter element around -30 of transcription start
GGP2	TATA-box	TATA	649	4	-	Arabidopsis thaliana	core promoter element around -30 of transcription start
GGP2	TATA-box	TATA	703	4	-	Arabidopsis thaliana	core promoter element around -30 of transcription start
GGP2	TATA-box	TATA	888	4	-	Arabidopsis thaliana	core promoter element around -30 of transcription start
GGP2	GATA-motif	GATAGGA	565	7	-	Arabidopsis thaliana	part of a light responsive element
GGP2	CAAT-box	CAAT	1	4	+	Nicotiana glutinosa
GGP2	CAAT-box	CAAT	16	4	-	Nicotiana glutinosa
GGP2	CAAT-box	CAAAT	32	5	+	Pisum sativum	common cis-acting element in promoter and enhancer regions
GGP2	CAAT-box	CAAAT	75	5	-	Pisum sativum	common cis-acting element in promoter and enhancer regions
GGP2	CAAT-box	CAAT	268	4	+	Nicotiana glutinosa
GGP2	CAAT-box	CCAAT	270	5	-	Arabidopsis thaliana	common cis-acting element in promoter and enhancer regions
GGP2	CAAT-box	CCAAT	278	5	+	Arabidopsis thaliana	common cis-acting element in promoter and enhancer regions
GGP2	CAAT-box	CAAT	279	4	+	Nicotiana glutinosa
GGP2	CAAT-box	CAAT	310	4	-	Nicotiana glutinosa
GGP2	CAAT-box	CAAT	372	4	+	Nicotiana glutinosa
GGP2	CAAT-box	CCAAT	387	5	-	Arabidopsis thaliana	common cis-acting element in promoter and enhancer regions
GGP2	CAAT-box	CAAT	406	4	+	Nicotiana glutinosa
GGP2	CAAT-box	CAAT	503	4	+	Nicotiana glutinosa
GGP2	CAAT-box	CAAT	507	4	+	Nicotiana glutinosa
GGP2	CAAT-box	CAAAT	515	5	+	Pisum sativum	common cis-acting element in promoter and enhancer regions
GGP2	CAAT-box	CAAT	562	4	+	Nicotiana glutinosa
GGP2	CAAT-box	CAAT	596	4	+	Nicotiana glutinosa
GGP2	CAAT-box	CAAT	627	4	-	Nicotiana glutinosa
GGP2	CAAT-box	CAAT	645	4	-	Nicotiana glutinosa
GGP2	CAAT-box	CAAAT	652	5	-	Pisum sativum	common cis-acting element in promoter and enhancer regions
GGP2	TCCC-motif	TCTCCCT	478	7	+	Spinacia oleracea	part of a light responsive element
GGP2	GT1-motif	GGTTAA	677	6	+	Arabidopsis thaliana	light responsive element
GGP2	WUN-motif	AAATTTCCT	516	9	+	Brassica oleracea	wound-responsive element
GME1	TCA-element	CCATCTTTTT	858	9	+	Nicotiana tabacum	cis-acting element involved in salicylic acid responsiveness
GME1	ABRE	CACGTG	323	6	+	Arabidopsis thaliana	cis-acting element involved in the abscisic acid responsiveness
GME1	ABRE	ACGTG	324	5	+	Arabidopsis thaliana	cis-acting element involved in the abscisic acid responsiveness
GME1	MYB	TAACCA	824	6	+	Arabidopsis thaliana
GME1	G-Box	CACGTG	323	6	+	Pisum sativum	cis-acting regulatory element involved in light responsiveness
GME1	MYC	CAATTG	152	6	+	Arabidopsis thaliana
GME1	MYC	CATTTG	280	6	+	Arabidopsis thaliana
GME1	MYC	CATTTG	512	6	-	Arabidopsis thaliana
GME1	MYC	CATTTG	945	6	+	Arabidopsis thaliana
GME1	Unnamed__4	CTCC	6	4	-	Petroselinum hortense
GME1	Unnamed__4	CTCC	27	4	+	Petroselinum hortense
GME1	Unnamed__4	CTCC	37	4	-	Petroselinum hortense
GME1	Unnamed__4	CTCC	294	4	-	Petroselinum hortense
GME1	Unnamed__4	CTCC	320	4	+	Petroselinum hortense
GME1	Unnamed__4	CTCC	521	4	+	Petroselinum hortense
GME1	Unnamed__4	CTCC	574	4	-	Petroselinum hortense
GME1	Unnamed__4	CTCC	602	4	-	Petroselinum hortense
GME1	Unnamed__4	CTCC	618	4	-	Petroselinum hortense
GME1	Unnamed__4	CTCC	833	4	-	Petroselinum hortense
GME1	Unnamed__4	CTCC	942	4	+	Petroselinum hortense
GME1	STRE	AGGGG	201	5	-	Arabidopsis thaliana
GME1	STRE	AGGGG	311	5	+	Arabidopsis thaliana
GME1	STRE	AGGGG	628	5	-	Arabidopsis thaliana
GME1	CGTCA-motif	CGTCA	55	5	+	Hordeum vulgare	cis-acting regulatory element involved in the MeJA-responsiveness
GME1	CGTCA-motif	CGTCA	252	5	-	Hordeum vulgare	cis-acting regulatory element involved in the MeJA-responsiveness
GME1	CGTCA-motif	CGTCA	434	5	-	Hordeum vulgare	cis-acting regulatory element involved in the MeJA-responsiveness
GME1	CGTCA-motif	CGTCA	949	5	-	Hordeum vulgare	cis-acting regulatory element involved in the MeJA-responsiveness
GME1	as-1	TGACG	55	5	-	Arabidopsis thaliana
GME1	as-1	TGACG	252	5	+	Arabidopsis thaliana
GME1	as-1	TGACG	434	5	+	Arabidopsis thaliana
GME1	as-1	TGACG	949	5	+	Arabidopsis thaliana
GME1		motif_sequence	204	4	+	organism	short_function
GME1		motif_sequence	237	4	-	organism	short_function
GME1		motif_sequence	245	4	+	organism	short_function
GME1		motif_sequence	383	4	-	organism	short_function
GME1		motif_sequence	568	4	+	organism	short_function
GME1		motif_sequence	596	4	+	organism	short_function
GME1		motif_sequence	607	4	-	organism	short_function
GME1		motif_sequence	643	4	-	organism	short_function
GME1		motif_sequence	743	4	+	organism	short_function
GME1		motif_sequence	754	4	+	organism	short_function
GME1		motif_sequence	833	4	-	organism	short_function
GME1		motif_sequence	905	4	+	organism	short_function
GME1		motif_sequence	994	4	-	organism	short_function
GME1	G-box	CACGTG	323	6	+	Arabidopsis thaliana	cis-acting regulatory element involved in light responsiveness
GME1	TCCC-motif	TCTCCCT	26	7	+	Spinacia oleracea	part of a light responsive element
GME1	CAAT-box	CCAAT	34	5	-	Arabidopsis thaliana	common cis-acting element in promoter and enhancer regions
GME1	CAAT-box	CAAAT	113	5	-	Pisum sativum	common cis-acting element in promoter and enhancer regions
GME1	CAAT-box	CAAT	152	4	+	Nicotiana glutinosa
GME1	CAAT-box	CAAT	154	4	-	Nicotiana glutinosa
GME1	CAAT-box	CAAAT	193	5	+	Pisum sativum	common cis-acting element in promoter and enhancer regions
GME1	CAAT-box	CCAAT	215	5	+	Arabidopsis thaliana	common cis-acting element in promoter and enhancer regions
GME1	CAAT-box	CAAT	216	4	+	Nicotiana glutinosa
GME1	CAAT-box	CAAT	224	4	+	Nicotiana glutinosa
GME1	CAAT-box	TGCCAAC	256	7	-	Petunia hybrida	common cis-acting element in promoter and enhancer regions
GME1	CAAT-box	CAAAT	261	5	+	Pisum sativum	common cis-acting element in promoter and enhancer regions
GME1	CAAT-box	CAAAT	274	5	-	Pisum sativum	common cis-acting element in promoter and enhancer regions
GME1	CAAT-box	CAAAT	281	5	-	Pisum sativum	common cis-acting element in promoter and enhancer regions
GME1	CAAT-box	CCAAT	331	5	+	Arabidopsis thaliana	common cis-acting element in promoter and enhancer regions
GME1	CAAT-box	CAAT	332	4	+	Nicotiana glutinosa
GME1	CAAT-box	CCAAT	343	5	+	Arabidopsis thaliana	common cis-acting element in promoter and enhancer regions
GME1	CAAT-box	CAAT	344	4	+	Nicotiana glutinosa
GME1	CAAT-box	CAAT	361	4	-	Nicotiana glutinosa
GME1	CAAT-box	CAAT	416	4	+	Nicotiana glutinosa
GME1	CAAT-box	CAAAT	512	5	+	Pisum sativum	common cis-acting element in promoter and enhancer regions
GME1	CAAT-box	CCAAT	658	5	+	Arabidopsis thaliana	common cis-acting element in promoter and enhancer regions
GME1	CAAT-box	CAAT	659	4	+	Nicotiana glutinosa
GME1	CAAT-box	CAAT	684	4	+	Nicotiana glutinosa
GME1	CAAT-box	CAAT	696	4	+	Nicotiana glutinosa
GME1	CAAT-box	CCAAT	937	5	-	Arabidopsis thaliana	common cis-acting element in promoter and enhancer regions
GME1	CAAT-box	CAAAT	946	5	-	Pisum sativum	common cis-acting element in promoter and enhancer regions
GME1	GCN4_motif	TGAGTCA	219	7	-	Oryza sativa	cis-regulatory element involved in endosperm expression
GME1	TATA-box	ATATAA	68	6	+	Brassica oleracea	core promoter element around -30 of transcription start
GME1	TATA-box	TATA	69	4	+	Arabidopsis thaliana	core promoter element around -30 of transcription start
GME1	TATA-box	TATA	550	4	-	Arabidopsis thaliana	core promoter element around -30 of transcription start
GME1	TATA-box	TAAAGATT	687	8	+	Arabidopsis thaliana	core promoter element around -30 of transcription start
GME1	LTR	CCGAAA	815	6	-	Hordeum vulgare	cis-acting element involved in low-temperature responsiveness
GME1	GATA-motif	AAGGATAAGG	485	9	-	Solanum tuberosum	part of a light responsive element
GME1	GT1-motif	GGTTAAT	822	7	-	Avena sativa	light responsive element
GME1	GT1-motif	GGTTAA	823	6	-	Arabidopsis thaliana	light responsive element
GME1	Unnamed__1	CGTGG	322	5	-	Zea mays
GME1	MYB-like sequence	TAACCA	824	6	+	Arabidopsis thaliana
GME1	Box 4	ATTAAT	846	6	-	Petroselinum crispum	part of a conserved DNA module involved in light responsiveness
GME1	TGACG-motif	TGACG	55	5	-	Hordeum vulgare	cis-acting regulatory element involved in the MeJA-responsiveness
GME1	TGACG-motif	TGACG	252	5	+	Hordeum vulgare	cis-acting regulatory element involved in the MeJA-responsiveness
GME1	TGACG-motif	TGACG	434	5	+	Hordeum vulgare	cis-acting regulatory element involved in the MeJA-responsiveness
GME1	TGACG-motif	TGACG	949	5	+	Hordeum vulgare	cis-acting regulatory element involved in the MeJA-responsiveness
GME1	O2-site	GATGA(C/T)(A/G)TG(A/G)	132	8	+	Zea mays	cis-acting regulatory element involved in zein metabolism regulation
GME1	O2-site	GTTGACGTGA	163	9	-	Zea mays	cis-acting regulatory element involved in zein metabolism regulation
GME2	Unnamed__1	CGTGG	773	5	+	Zea mays
GME2	MYB-like sequence	TAACCA	725	6	+	Arabidopsis thaliana
GME2	Myc	TCTCTTA	457	7	+	Arabidopsis thaliana
GME2	ABRE3a	TACGTG	771	6	+	Zea mays
GME2	AAGAA-motif	gGTAAAGAAA	88	9	+	Avena sativa
GME2	AAGAA-motif	gGTAAAGAAA	357	9	+	Avena sativa
GME2	ERE	ATTTCATA	392	8	-	Nicotiana glutinos
GME2	Box 4	ATTAAT	441	6	+	Petroselinum crispum	part of a conserved DNA module involved in light responsiveness
GME2	ARE	AAACCA	645	6	-	Zea mays	cis-acting regulatory element essential for the anaerobic induction
GME2	AT~TATA-box	TATATA	703	6	-	Arabidopsis thaliana
GME2	TCCC-motif	TCTCCCT	110	7	+	Spinacia oleracea	part of a light responsive element
GME2	P-box	CCTTTTG	168	7	+	Oryza sativa	gibberellin-responsive element
GME2	CAAT-box	CAAAT	5	5	+	Pisum sativum	common cis-acting element in promoter and enhancer regions
GME2	CAAT-box	CAAT	21	4	+	Nicotiana glutinosa
GME2	CAAT-box	CAAT	23	4	-	Nicotiana glutinosa
GME2	CAAT-box	CAAT	53	4	-	Nicotiana glutinosa
GME2	CAAT-box	CAAAT	175	5	-	Pisum sativum	common cis-acting element in promoter and enhancer regions
GME2	CAAT-box	CAAT	232	4	+	Nicotiana glutinosa
GME2	CAAT-box	CAAAT	256	5	-	Pisum sativum	common cis-acting element in promoter and enhancer regions
GME2	CAAT-box	CAAAT	279	5	-	Pisum sativum	common cis-acting element in promoter and enhancer regions
GME2	CAAT-box	CAAAT	325	5	+	Pisum sativum	common cis-acting element in promoter and enhancer regions
GME2	CAAT-box	CAAT	434	4	-	Nicotiana glutinosa
GME2	CAAT-box	CAAT	445	4	-	Nicotiana glutinosa
GME2	CAAT-box	CAAT	739	4	+	Nicotiana glutinosa
GME2	CAAT-box	CAAAT	838	5	+	Pisum sativum	common cis-acting element in promoter and enhancer regions
GME2	CAAT-box	CAAAT	841	5	-	Pisum sativum	common cis-acting element in promoter and enhancer regions
GME2	CAAT-box	CAAT	858	4	-	Nicotiana glutinosa
GME2	CAAT-box	CAAT	903	4	+	Nicotiana glutinosa
GME2	CAAT-box	CAAT	905	4	-	Nicotiana glutinosa
GME2	CAAT-box	CAAT	983	4	-	Nicotiana glutinosa
GME2	TATA-box	TACAAAA	195	7	-	Oryza sativa	core promoter element around -30 of transcription start
GME2	TATA-box	TACAAAA	271	7	-	Oryza sativa	core promoter element around -30 of transcription start
GME2	TATA-box	TATACA	274	6	-	Helianthus annuus	core promoter element around -30 of transcription start
GME2	TATA-box	TATA	276	4	+	Arabidopsis thaliana	core promoter element around -30 of transcription start
GME2	TATA-box	TATAA	591	5	-	Arabidopsis thaliana	core promoter element around -30 of transcription start
GME2	TATA-box	TATA	592	4	-	Arabidopsis thaliana	core promoter element around -30 of transcription start
GME2	TATA-box	TATACA	701	6	-	Helianthus annuus	core promoter element around -30 of transcription start
GME2	TATA-box	TATATA	703	6	-	Arabidopsis thaliana	core promoter element around -30 of transcription start
GME2	TATA-box	ATATAT	704	6	-	Brassica napus	core promoter element around -30 of transcription start
GME2	TATA-box	TATA	705	4	-	Arabidopsis thaliana	core promoter element around -30 of transcription start
GME2	TATA-box	TATACA	731	6	-	Helianthus annuus	core promoter element around -30 of transcription start
GME2	TATA-box	TATA	733	4	-	Arabidopsis thaliana	core promoter element around -30 of transcription start
GME2	TATA-box	TATAAAA	829	7	-	Pisum sativum	core promoter element around -30 of transcription start
GME2	TATA-box	TATAAA	830	6	-	Helianthus annuus	core promoter element around -30 of transcription start
GME2	TATA-box	TATAA	831	5	-	Arabidopsis thaliana	core promoter element around -30 of transcription start
GME2	TATA-box	TATA	832	4	-	Arabidopsis thaliana	core promoter element around -30 of transcription start
GME2	TATA-box	TATA	913	4	-	Arabidopsis thaliana	core promoter element around -30 of transcription start
GME2	ABRE4	CACGTA	771	6	-	Zea mays
GME2	W box	TTGACC	262	6	+	Arabidopsis thaliana
GME2	GT1-motif	GGTTAA	724	6	-	Arabidopsis thaliana	light responsive element
GME2	CAT-box	GCCACT	387	6	+	Arabidopsis thaliana	cis-acting regulatory element related to meristem expression
GME2	CAT-box	GCCACT	618	6	-	Arabidopsis thaliana	cis-acting regulatory element related to meristem expression
GME2		motif_sequence	45	4	+	organism	short_function
GME2		motif_sequence	109	4	+	organism	short_function
GME2		motif_sequence	366	4	+	organism	short_function
GME2		motif_sequence	517	4	-	organism	short_function
GME2	G-box	TACGTG	771	6	+	Arabidopsis thaliana	cis-acting regulatory element involved in light responsiveness
GME2	Myb	CAACTG	532	6	-	Arabidopsis thaliana
GME2	I-box	AGATAAGG	419	8	+	Triticum aestivum	part of a light responsive element
GME2	ABRE	ACGTG	772	5	+	Arabidopsis thaliana	cis-acting element involved in the abscisic acid responsiveness
GME2	MYB	CAACCA	34	6	+	Arabidopsis thaliana
GME2	MYB	TAACCA	725	6	+	Arabidopsis thaliana
GME2	MYB	CAACCA	874	6	-	Arabidopsis thaliana
GME2	MYC	CAATTG	21	6	+	Arabidopsis thaliana
GME2	MYC	CATGTG	669	6	-	Arabidopsis thaliana
GME2	MYC	CATGTG	870	6	-	Arabidopsis thaliana
GME2	MYC	CAATTG	903	6	-	Arabidopsis thaliana
GME2	Unnamed__4	CTCC	58	4	+	Petroselinum hortense
GME2	Unnamed__4	CTCC	70	4	+	Petroselinum hortense
GME2	Unnamed__4	CTCC	111	4	+	Petroselinum hortense
GME2	Unnamed__4	CTCC	115	4	+	Petroselinum hortense
GME2	Unnamed__4	CTCC	119	4	+	Petroselinum hortense
GME2	Unnamed__4	CTCC	320	4	-	Petroselinum hortense
GME2	Unnamed__4	CTCC	597	4	-	Petroselinum hortense
GME2	Unnamed__4	CTCC	922	4	+	Petroselinum hortense
GME2	AE-box	AGAAACAA	24	8	-	Arabidopsis thaliana	part of a module for light response
GME2	AE-box	AGAAACAA	281	8	-	Arabidopsis thaliana	part of a module for light response
GME2	STRE	AGGGG	684	5	+	Arabidopsis thaliana
GME2	STRE	AGGGG	760	5	-	Arabidopsis thaliana
GME2	STRE	AGGGG	767	5	-	Arabidopsis thaliana
GME2	MBS	CAACTG	532	6	-	Arabidopsis thaliana	MYB binding site involved in drought-inducibility
GMP1	ABRE	ACGTG	385	5	-	Arabidopsis thaliana	cis-acting element involved in the abscisic acid responsiveness
GMP1	GC-motif	CCCCCG	674	6	+	Zea mays	enhancer-like element involved in anoxic specific inducibility
GMP1	GC-motif	CCCCCG	705	6	+	Zea mays	enhancer-like element involved in anoxic specific inducibility
GMP1	I-box	TGATAATGT	441	9	+	Solanum tuberosum	part of a light responsive element
GMP1	MYC	CATTTG	557	6	-	Arabidopsis thaliana
GMP1	MYC	CATTTG	811	6	-	Arabidopsis thaliana
GMP1	TC-rich repeats	GTTTTCTTAC	339	9	+	Nicotiana tabacum	cis-acting element involved in defense and stress responsiveness
GMP1	TC-rich repeats	ATTCTCTAAC	925	9	+	Nicotiana tabacum	cis-acting element involved in defense and stress responsiveness
GMP1	Unnamed__4	CTCC	171	4	+	Petroselinum hortense
GMP1	Unnamed__4	CTCC	212	4	+	Petroselinum hortense
GMP1	Unnamed__4	CTCC	225	4	+	Petroselinum hortense
GMP1	Unnamed__4	CTCC	618	4	+	Petroselinum hortense
GMP1	Unnamed__4	CTCC	641	4	+	Petroselinum hortense
GMP1	Unnamed__4	CTCC	831	4	+	Petroselinum hortense
GMP1	AE-box	AGAAACAA	473	8	-	Arabidopsis thaliana	part of a module for light response
GMP1	STRE	AGGGG	227	5	-	Arabidopsis thaliana
GMP1	as-1	TGACG	387	5	-	Arabidopsis thaliana
GMP1	Sp1	GGGCGG	677	6	-	Oryza sativa	light responsive element
GMP1	Sp1	GGGCGG	718	6	-	Oryza sativa	light responsive element
GMP1	Sp1	GGGCGG	722	6	-	Oryza sativa	light responsive element
GMP1	Sp1	GGGCGG	727	6	-	Oryza sativa	light responsive element
GMP1	Sp1	GGGCGG	731	6	-	Oryza sativa	light responsive element
GMP1	CGTCA-motif	CGTCA	387	5	+	Hordeum vulgare	cis-acting regulatory element involved in the MeJA-responsiveness
GMP1	CCGTCC motif	CCGTCC	176	6	+	Nicotiana tabacum
GMP1	CCGTCC motif	CCGTCC	713	6	+	Nicotiana tabacum
GMP1	Gap-box	CAAATGAA(A/G)A	557	95	+	Arabidopsis thaliana	part of a light responsive element
GMP1	CAT-box	GCCACT	157	6	-	Arabidopsis thaliana	cis-acting regulatory element related to meristem expression
GMP1		motif_sequence	112	4	-	organism	short_function
GMP1		motif_sequence	186	4	+	organism	short_function
GMP1		motif_sequence	310	4	+	organism	short_function
GMP1		motif_sequence	539	4	-	organism	short_function
GMP1		motif_sequence	572	4	+	organism	short_function
GMP1		motif_sequence	786	4	-	organism	short_function
GMP1		motif_sequence	912	4	+	organism	short_function
GMP1		motif_sequence	919	4	+	organism	short_function
GMP1	Myb	TAACTG	487	6	-	Arabidopsis thaliana
GMP1	G-box	CACGTC	385	6	+	Zea mays	cis-acting regulatory element involved in light responsiveness
GMP1	CCGTCC-box	CCGTCC	176	6	+	Petroselinum hortense
GMP1	CCGTCC-box	CCGTCC	713	6	+	Petroselinum hortense
GMP1	CAAT-box	CAAT	56	4	-	Nicotiana glutinosa
GMP1	CAAT-box	CAAT	64	4	+	Nicotiana glutinosa
GMP1	CAAT-box	CAAAT	245	5	-	Pisum sativum	common cis-acting element in promoter and enhancer regions
GMP1	CAAT-box	CAAT	286	4	+	Nicotiana glutinosa
GMP1	CAAT-box	CAAT	315	4	+	Nicotiana glutinosa
GMP1	CAAT-box	CAAT	451	4	-	Nicotiana glutinosa
GMP1	CAAT-box	CAAT	455	4	+	Nicotiana glutinosa
GMP1	CAAT-box	CAAT	472	4	-	Nicotiana glutinosa
GMP1	CAAT-box	CAAAT	496	5	+	Pisum sativum	common cis-acting element in promoter and enhancer regions
GMP1	CAAT-box	CAAT	499	4	-	Nicotiana glutinosa
GMP1	CAAT-box	CAAT	504	4	-	Nicotiana glutinosa
GMP1	CAAT-box	CAAAT	557	5	+	Pisum sativum	common cis-acting element in promoter and enhancer regions
GMP1	CAAT-box	CAAT	585	4	-	Nicotiana glutinosa
GMP1	CAAT-box	CCAAT	602	5	+	Arabidopsis thaliana	common cis-acting element in promoter and enhancer regions
GMP1	CAAT-box	CAAT	603	4	+	Nicotiana glutinosa
GMP1	CAAT-box	CAAT	608	4	+	Nicotiana glutinosa
GMP1	CAAT-box	CAAT	753	4	+	Nicotiana glutinosa
GMP1	CAAT-box	CAAAT	811	5	+	Pisum sativum	common cis-acting element in promoter and enhancer regions
GMP1	CAAT-box	CAAAT	818	5	-	Pisum sativum	common cis-acting element in promoter and enhancer regions
GMP1	CAAT-box	CAAAT	834	5	+	Pisum sativum	common cis-acting element in promoter and enhancer regions
GMP1	CAAT-box	CAAAT	839	5	-	Pisum sativum	common cis-acting element in promoter and enhancer regions
GMP1	CAAT-box	CAAT	858	4	+	Nicotiana glutinosa
GMP1	CAAT-box	CAAAT	883	5	-	Pisum sativum	common cis-acting element in promoter and enhancer regions
GMP1	CAAT-box	CCAAT	889	5	-	Arabidopsis thaliana	common cis-acting element in promoter and enhancer regions
GMP1	CAAT-box	CAAT	943	4	-	Nicotiana glutinosa
GMP1	CCAAT-box	CAACGG	620	6	-	Hordeum vulgare	MYBHv1 binding site
GMP1	P-box	CCTTTTG	162	7	+	Oryza sativa	gibberellin-responsive element
GMP1	GATA-motif	AAGGATAAGG	362	9	-	Solanum tuberosum	part of a light responsive element
GMP1	TATA-box	ATATAT	23	6	+	Brassica napus	core promoter element around -30 of transcription start
GMP1	TATA-box	TATA	24	4	+	Arabidopsis thaliana	core promoter element around -30 of transcription start
GMP1	TATA-box	TACAAAA	28	7	-	Oryza sativa	core promoter element around -30 of transcription start
GMP1	TATA-box	TATACA	31	6	-	Helianthus annuus	core promoter element around -30 of transcription start
GMP1	TATA-box	TATA	33	4	+	Arabidopsis thaliana	core promoter element around -30 of transcription start
GMP1	TATA-box	TATATA	128	6	+	Arabidopsis thaliana	core promoter element around -30 of transcription start
GMP1	TATA-box	ATATAT	129	6	+	Brassica napus	core promoter element around -30 of transcription start
GMP1	TATA-box	TATATA	130	6	+	Arabidopsis thaliana	core promoter element around -30 of transcription start
GMP1	TATA-box	ATATAT	131	6	+	Brassica napus	core promoter element around -30 of transcription start
GMP1	TATA-box	TATATA	132	6	+	Arabidopsis thaliana	core promoter element around -30 of transcription start
GMP1	TATA-box	ATATAT	133	6	+	Brassica napus	core promoter element around -30 of transcription start
GMP1	TATA-box	TATATA	134	6	+	Arabidopsis thaliana	core promoter element around -30 of transcription start
GMP1	TATA-box	ATATAT	135	6	+	Brassica napus	core promoter element around -30 of transcription start
GMP1	TATA-box	TATATA	136	6	+	Arabidopsis thaliana	core promoter element around -30 of transcription start
GMP1	TATA-box	ATATAT	137	6	+	Brassica napus	core promoter element around -30 of transcription start
GMP1	TATA-box	TATATA	138	6	+	Arabidopsis thaliana	core promoter element around -30 of transcription start
GMP1	TATA-box	ATATAT	139	6	+	Brassica napus	core promoter element around -30 of transcription start
GMP1	TATA-box	TATA	140	4	+	Arabidopsis thaliana	core promoter element around -30 of transcription start
GMP1	TATA-box	TACAAAA	164	7	-	Oryza sativa	core promoter element around -30 of transcription start
GMP1	TATA-box	ATATAA	567	6	+	Brassica oleracea	core promoter element around -30 of transcription start
GMP1	TATA-box	TATA	568	4	-	Arabidopsis thaliana	core promoter element around -30 of transcription start
GMP1	TATA-box	TATACA	795	6	-	Helianthus annuus	core promoter element around -30 of transcription start
GMP1	TATA-box	TATA	797	4	-	Arabidopsis thaliana	core promoter element around -30 of transcription start
GMP1	TATA-box	ATATAT	876	6	-	Brassica napus	core promoter element around -30 of transcription start
GMP1	TATA-box	TATA	877	4	-	Arabidopsis thaliana	core promoter element around -30 of transcription start
GMP1	TATA-box	ATTATA	972	6	+	Brassica napus	core promoter element around -30 of transcription start
GMP1	TATA-box	TATAA	973	5	-	Arabidopsis thaliana	core promoter element around -30 of transcription start
GMP1	TATA-box	TATA	974	4	-	Arabidopsis thaliana	core promoter element around -30 of transcription start
GMP1	TCA	TCATCTTCAT	917	9	+	Pisum sativum
GMP1	W box	TTGACC	808	6	-	Arabidopsis thaliana
GMP1	A-box	CCGTCC	176	6	+	Petroselinum crispum	cis-acting regulatory element
GMP1	A-box	CCGTCC	713	6	+	Petroselinum crispum	cis-acting regulatory element
GMP1	Unnamed__2	CCCCGG	706	6	+	Zea mays
GMP1	TGACG-motif	TGACG	387	5	-	Hordeum vulgare	cis-acting regulatory element involved in the MeJA-responsiveness
GMP1	Box 4	ATTAAT	532	6	-	Petroselinum crispum	part of a conserved DNA module involved in light responsiveness
GMP1	Box 4	ATTAAT	968	6	-	Petroselinum crispum	part of a conserved DNA module involved in light responsiveness
GMP1	O2-site	GATGA(C/T)(A/G)TG(A/G)	384	8	-	Zea mays	cis-acting regulatory element involved in zein metabolism regulation
GMP1	MYB recognition site	CCGTTG	620	6	+	Arabidopsis thaliana
GMP1	AT~TATA-box	TATATA	128	6	+	Arabidopsis thaliana
GMP1	AT~TATA-box	TATATA	130	6	+	Arabidopsis thaliana
GMP1	AT~TATA-box	TATATA	132	6	+	Arabidopsis thaliana
GMP1	AT~TATA-box	TATATA	134	6	+	Arabidopsis thaliana
GMP1	AT~TATA-box	TATATA	136	6	+	Arabidopsis thaliana
GMP1	AT~TATA-box	TATATA	138	6	+	Arabidopsis thaliana
GMP2	MYB-like sequence	TAACCA	690	6	-	Arabidopsis thaliana
GMP2	MYB-like sequence	TAACCA	946	6	-	Arabidopsis thaliana
GMP2	Unnamed__2	CCCCGG	780	6	-	Zea mays
GMP2	Myb	TAACTG	177	6	-	Arabidopsis thaliana
GMP2	AT~TATA-box	TATATA	365	6	+	Arabidopsis thaliana
GMP2	ARE	AAACCA	297	6	-	Zea mays	cis-acting regulatory element essential for the anaerobic induction
GMP2	ARE	AAACCA	353	6	-	Zea mays	cis-acting regulatory element essential for the anaerobic induction
GMP2	ARE	AAACCA	990	6	-	Zea mays	cis-acting regulatory element essential for the anaerobic induction
GMP2	Box III	atCATTTTCACt	281	11	+	Pisum sativum	protein binding site
GMP2		motif_sequence	240	4	-	organism	short_function
GMP2		motif_sequence	273	4	+	organism	short_function
GMP2		motif_sequence	344	4	+	organism	short_function
GMP2		motif_sequence	385	4	+	organism	short_function
GMP2		motif_sequence	432	4	+	organism	short_function
GMP2		motif_sequence	542	4	+	organism	short_function
GMP2		motif_sequence	552	4	-	organism	short_function
GMP2		motif_sequence	575	4	-	organism	short_function
GMP2		motif_sequence	820	4	-	organism	short_function
GMP2		motif_sequence	837	4	-	organism	short_function
GMP2		motif_sequence	905	4	+	organism	short_function
GMP2	MYC	CATTTG	942	6	-	Arabidopsis thaliana
GMP2	TATA-box	TACAAAA	5	7	-	Oryza sativa	core promoter element around -30 of transcription start
GMP2	TATA-box	taTATAAAtc	266	9	+	Arabidopsis thaliana	core promoter element around -30 of transcription start
GMP2	TATA-box	TATA	312	4	+	Arabidopsis thaliana	core promoter element around -30 of transcription start
GMP2	TATA-box	TATATA	365	6	+	Arabidopsis thaliana	core promoter element around -30 of transcription start
GMP2	TATA-box	ATATAT	366	6	+	Brassica napus	core promoter element around -30 of transcription start
GMP2	TATA-box	TATA	367	4	+	Arabidopsis thaliana	core promoter element around -30 of transcription start
GMP2	TATA-box	TATAAAA	475	7	-	Pisum sativum	core promoter element around -30 of transcription start
GMP2	TATA-box	TATAAA	476	6	-	Helianthus annuus	core promoter element around -30 of transcription start
GMP2	TATA-box	TATAA	477	5	-	Arabidopsis thaliana	core promoter element around -30 of transcription start
GMP2	TATA-box	TATA	478	4	+	Arabidopsis thaliana	core promoter element around -30 of transcription start
GMP2	TATA-box	TATAA	918	5	-	Arabidopsis thaliana	core promoter element around -30 of transcription start
GMP2	TATA-box	TATA	919	4	-	Arabidopsis thaliana	core promoter element around -30 of transcription start
GMP2	GATA-motif	AAGATAAGATT	343	10	-	Arabidopsis thaliana	part of a light responsive element
GMP2	MYB	TAACCA	690	6	-	Arabidopsis thaliana
GMP2	MYB	TAACCA	946	6	-	Arabidopsis thaliana
GMP2	CAAT-box	CAAT	198	4	-	Nicotiana glutinosa
GMP2	CAAT-box	CCAAT	213	5	-	Arabidopsis thaliana	common cis-acting element in promoter and enhancer regions
GMP2	CAAT-box	CAAT	250	4	+	Nicotiana glutinosa
GMP2	CAAT-box	CAAT	323	4	-	Nicotiana glutinosa
GMP2	CAAT-box	CAAT	447	4	-	Nicotiana glutinosa
GMP2	CAAT-box	CAAT	457	4	-	Nicotiana glutinosa
GMP2	CAAT-box	CAAT	490	4	-	Nicotiana glutinosa
GMP2	CAAT-box	CAAAT	754	5	-	Pisum sativum	common cis-acting element in promoter and enhancer regions
GMP2	CAAT-box	CAAT	926	4	+	Nicotiana glutinosa
GMP2	CAAT-box	CAAT	934	4	+	Nicotiana glutinosa
GMP2	CAAT-box	CAAAT	942	5	+	Pisum sativum	common cis-acting element in promoter and enhancer regions
GMP2	P-box	CCTTTTG	985	7	+	Oryza sativa	gibberellin-responsive element
GMP2	GC-motif	CCCCCG	781	6	-	Zea mays	enhancer-like element involved in anoxic specific inducibility
GMP2	TCA-element	CCATCTTTTT	728	9	+	Nicotiana tabacum	cis-acting element involved in salicylic acid responsiveness
GMP2	TCT-motif	TCTTAC	536	6	+	Arabidopsis thaliana	part of a light responsive element
GMP2	TCT-motif	TCTTAC	842	6	+	Arabidopsis thaliana	part of a light responsive element
GMP2	TCT-motif	TCTTAC	899	6	+	Arabidopsis thaliana	part of a light responsive element
GMP2	STRE	AGGGG	109	5	-	Arabidopsis thaliana
GMP2	Unnamed__4	CTCC	89	4	+	Petroselinum hortense
GMP2	Unnamed__4	CTCC	245	4	-	Petroselinum hortense
GMP2	Unnamed__4	CTCC	319	4	+	Petroselinum hortense
GMP2	Unnamed__4	CTCC	510	4	-	Petroselinum hortense
GMP2	Unnamed__4	CTCC	544	4	+	Petroselinum hortense
GMP2	Unnamed__4	CTCC	849	4	+	Petroselinum hortense
GMP2	Unnamed__4	CTCC	907	4	+	Petroselinum hortense
GMP2	WUN-motif	CAATTACAT	250	9	+	Nicotiana glutinosa
GPP1	ERE	ATTTTAAA	35	8	+	Nicotiana glutinos
GPP1	ERE	ATTTTAAA	37	8	-	Nicotiana glutinos
GPP1	ERE	ATTTTAAA	43	8	+	Nicotiana glutinos
GPP1	ERE	ATTTCATA	249	8	-	Nicotiana glutinos
GPP1	ERE	ATTTCATA	570	8	-	Nicotiana glutinos
GPP1	Box 4	ATTAAT	591	6	-	Petroselinum crispum	part of a conserved DNA module involved in light responsiveness
GPP1	Box 4	ATTAAT	605	6	-	Petroselinum crispum	part of a conserved DNA module involved in light responsiveness
GPP1	Box 4	ATTAAT	627	6	-	Petroselinum crispum	part of a conserved DNA module involved in light responsiveness
GPP1		motif_sequence	6	4	+	organism	short_function
GPP1		motif_sequence	496	4	+	organism	short_function
GPP1		motif_sequence	531	4	-	organism	short_function
GPP1		motif_sequence	916	4	+	organism	short_function
GPP1		motif_sequence	961	4	+	organism	short_function
GPP1	AAGAA-motif	GAAAGAA	235	7	-	Avena sativa
GPP1	AAGAA-motif	GAAAGAA	909	7	-	Avena sativa
GPP1	AT~TATA-box	TATATA	895	6	-	Arabidopsis thaliana
GPP1	AT~TATA-box	TATATA	897	6	-	Arabidopsis thaliana
GPP1	G-box	CACGTC	799	6	-	Zea mays	cis-acting regulatory element involved in light responsiveness
GPP1	TATC-box	TATCCCA	121	7	+	Oryza sativa	cis-acting element involved in gibberellin-responsiveness
GPP1	TATC-box	TATCCCA	172	7	-	Oryza sativa	cis-acting element involved in gibberellin-responsiveness
GPP1	CAAT-box	CAAAT	11	5	+	Pisum sativum	common cis-acting element in promoter and enhancer regions
GPP1	CAAT-box	CAAAT	23	5	+	Pisum sativum	common cis-acting element in promoter and enhancer regions
GPP1	CAAT-box	CAAAT	61	5	+	Pisum sativum	common cis-acting element in promoter and enhancer regions
GPP1	CAAT-box	CAAAT	199	5	+	Pisum sativum	common cis-acting element in promoter and enhancer regions
GPP1	CAAT-box	CAAT	311	4	+	Nicotiana glutinosa
GPP1	CAAT-box	CAAAT	328	5	+	Pisum sativum	common cis-acting element in promoter and enhancer regions
GPP1	CAAT-box	CAAT	546	4	-	Nicotiana glutinosa
GPP1	CAAT-box	CCAAT	556	5	-	Arabidopsis thaliana	common cis-acting element in promoter and enhancer regions
GPP1	CAAT-box	CAAAT	561	5	-	Pisum sativum	common cis-acting element in promoter and enhancer regions
GPP1	CAAT-box	CAAT	584	4	+	Nicotiana glutinosa
GPP1	CAAT-box	CAAT	589	4	+	Nicotiana glutinosa
GPP1	CAAT-box	CAAT	595	4	-	Nicotiana glutinosa
GPP1	CAAT-box	CAAAT	609	5	-	Pisum sativum	common cis-acting element in promoter and enhancer regions
GPP1	CAAT-box	CAAAT	696	5	+	Pisum sativum	common cis-acting element in promoter and enhancer regions
GPP1	CAAT-box	CAAT	710	4	+	Nicotiana glutinosa
GPP1	CAAT-box	CCCAATTT	738	8	+	Arabidopsis thaliana	common cis-acting element in promoter and enhancer regions
GPP1	CAAT-box	CCAAT	739	5	+	Arabidopsis thaliana	common cis-acting element in promoter and enhancer regions
GPP1	CAAT-box	CAAT	740	4	+	Nicotiana glutinosa
GPP1	CAAT-box	CAAAT	856	5	-	Pisum sativum	common cis-acting element in promoter and enhancer regions
GPP1	CAAT-box	CAAAT	881	5	+	Pisum sativum	common cis-acting element in promoter and enhancer regions
GPP1	CAAT-box	CAAT	950	4	-	Nicotiana glutinosa
GPP1	CAAT-box	CAAT	968	4	+	Nicotiana glutinosa
GPP1	CAAT-box	CAAT	976	4	+	Nicotiana glutinosa
GPP1	ABRE	ACGTG	800	5	+	Arabidopsis thaliana	cis-acting element involved in the abscisic acid responsiveness
GPP1	TCT-motif	TCTTAC	472	6	+	Arabidopsis thaliana	part of a light responsive element
GPP1	MYC	CATGTG	915	6	+	Arabidopsis thaliana
GPP1	TATA-box	ATATAA	14	6	+	Brassica oleracea	core promoter element around -30 of transcription start
GPP1	TATA-box	TATA	15	4	+	Arabidopsis thaliana	core promoter element around -30 of transcription start
GPP1	TATA-box	TATA	392	4	+	Arabidopsis thaliana	core promoter element around -30 of transcription start
GPP1	TATA-box	TATA	403	4	+	Arabidopsis thaliana	core promoter element around -30 of transcription start
GPP1	TATA-box	TATA	580	4	-	Arabidopsis thaliana	core promoter element around -30 of transcription start
GPP1	TATA-box	TATAAA	721	6	-	Helianthus annuus	core promoter element around -30 of transcription start
GPP1	TATA-box	TATAA	722	5	-	Arabidopsis thaliana	core promoter element around -30 of transcription start
GPP1	TATA-box	TATA	723	4	-	Arabidopsis thaliana	core promoter element around -30 of transcription start
GPP1	TATA-box	ATATAT	761	6	-	Brassica napus	core promoter element around -30 of transcription start
GPP1	TATA-box	TATA	762	4	-	Arabidopsis thaliana	core promoter element around -30 of transcription start
GPP1	TATA-box	TATAAGAA	766	8	-	Zea mays	core promoter element around -30 of transcription start
GPP1	TATA-box	TATAA	769	5	-	Arabidopsis thaliana	core promoter element around -30 of transcription start
GPP1	TATA-box	TATA	770	4	-	Arabidopsis thaliana	core promoter element around -30 of transcription start
GPP1	TATA-box	TATATA	895	6	-	Arabidopsis thaliana	core promoter element around -30 of transcription start
GPP1	TATA-box	ATATAT	896	6	-	Brassica napus	core promoter element around -30 of transcription start
GPP1	TATA-box	TATATA	897	6	-	Arabidopsis thaliana	core promoter element around -30 of transcription start
GPP1	TATA-box	ATATAA	898	6	+	Brassica oleracea	core promoter element around -30 of transcription start
GPP1	TATA-box	TATA	899	4	-	Arabidopsis thaliana	core promoter element around -30 of transcription start
GPP1	TATA-box	TATAAATA	936	8	-	Daucus carota	core promoter element around -30 of transcription start
GPP1	TATA-box	TATAAAT	937	7	-	Brassica juncea	core promoter element around -30 of transcription start
GPP1	TATA-box	TATAAA	938	6	-	Helianthus annuus	core promoter element around -30 of transcription start
GPP1	TATA-box	TATAA	939	5	-	Arabidopsis thaliana	core promoter element around -30 of transcription start
GPP1	TATA-box	TATA	940	4	-	Arabidopsis thaliana	core promoter element around -30 of transcription start
GPP1	Unnamed__4	CTCC	300	4	+	Petroselinum hortense
GPP2	DRE core	GCCGAC	25	6	+	Arabidopsis thaliana
GPP2	as-1	TGACG	36	5	+	Arabidopsis thaliana
GPP2	as-1	TGACG	101	5	+	Arabidopsis thaliana
GPP2	CGTCA-motif	CGTCA	36	5	-	Hordeum vulgare	cis-acting regulatory element involved in the MeJA-responsiveness
GPP2	CGTCA-motif	CGTCA	101	5	-	Hordeum vulgare	cis-acting regulatory element involved in the MeJA-responsiveness
GPP2	Unnamed__6	taTAAATATct	278	10	+	Zea mays
GPP2	CAT-box	GCCACT	2	6	-	Arabidopsis thaliana	cis-acting regulatory element related to meristem expression
GPP2	Unnamed__4	CTCC	596	4	+	Petroselinum hortense
GPP2	LAMP-element	CTTTATCA	693	8	+	Pisum sativum	part of a light responsive element
GPP2	ABRE	ACGTG	138	5	-	Arabidopsis thaliana	cis-acting element involved in the abscisic acid responsiveness
GPP2	MYB	CAACCA	115	6	-	Arabidopsis thaliana
GPP2	MYB	TAACCA	375	6	+	Arabidopsis thaliana
GPP2	TGA-element	AACGAC	18	6	+	Brassica oleracea	auxin-responsive element
GPP2	TGA-element	AACGAC	63	6	+	Brassica oleracea	auxin-responsive element
GPP2	TGA-element	AACGAC	70	6	-	Brassica oleracea	auxin-responsive element
GPP2	MYC	CATTTG	48	6	-	Arabidopsis thaliana
GPP2	MYC	CATTTG	92	6	-	Arabidopsis thaliana
GPP2	MYC	CATGTG	774	6	-	Arabidopsis thaliana
GPP2	MYC	CATTTG	939	6	+	Arabidopsis thaliana
GPP2	G-Box	CACGTT	138	6	+	Pisum sativum	cis-acting regulatory element involved in light responsiveness
GPP2	Box 4	ATTAAT	574	6	-	Petroselinum crispum	part of a conserved DNA module involved in light responsiveness
GPP2	Box 4	ATTAAT	732	6	-	Petroselinum crispum	part of a conserved DNA module involved in light responsiveness
GPP2	Box 4	ATTAAT	736	6	-	Petroselinum crispum	part of a conserved DNA module involved in light responsiveness
GPP2	TGACG-motif	TGACG	36	5	+	Hordeum vulgare	cis-acting regulatory element involved in the MeJA-responsiveness
GPP2	TGACG-motif	TGACG	101	5	+	Hordeum vulgare	cis-acting regulatory element involved in the MeJA-responsiveness
GPP2	AT~TATA-box	TATATA	266	6	+	Arabidopsis thaliana
GPP2	AT~TATA-box	TATATA	278	6	+	Arabidopsis thaliana
GPP2	AT~TATA-box	TATATA	280	6	+	Arabidopsis thaliana
GPP2	AT~TATA-box	TATATA	288	6	+	Arabidopsis thaliana
GPP2	AT~TATA-box	TATATA	290	6	+	Arabidopsis thaliana
GPP2	AT~TATA-box	TATATAAA	309	8	-	Arabidopsis thaliana
GPP2	AT~TATA-box	TATATA	311	6	+	Arabidopsis thaliana
GPP2	AT~TATA-box	TATATAAA	347	8	-	Arabidopsis thaliana
GPP2	AT~TATA-box	TATATA	349	6	+	Arabidopsis thaliana
GPP2	AT~TATA-box	TATATA	727	6	-	Arabidopsis thaliana
GPP2	ARE	AAACCA	362	6	+	Zea mays	cis-acting regulatory element essential for the anaerobic induction
GPP2	ARE	AAACCA	425	6	+	Zea mays	cis-acting regulatory element essential for the anaerobic induction
GPP2	ARE	AAACCA	430	6	+	Zea mays	cis-acting regulatory element essential for the anaerobic induction
GPP2	Unnamed__1	GAATTTAATTAA	709	11	+	Glycine max	60K protein binding site
GPP2	MYB-like sequence	TAACCA	375	6	+	Arabidopsis thaliana
GPP2	GT1-motif	GGTTAA	374	6	-	Arabidopsis thaliana	light responsive element
GPP2	chs-CMA1a	TTACTTAA	717	8	-	Daucus carota	part of a light responsive element
GPP2	CAAT-box	CAAT	33	4	+	Nicotiana glutinosa
GPP2	CAAT-box	CAAAT	48	5	+	Pisum sativum	common cis-acting element in promoter and enhancer regions
GPP2	CAAT-box	CAAAT	85	5	+	Pisum sativum	common cis-acting element in promoter and enhancer regions
GPP2	CAAT-box	CAAAT	92	5	+	Pisum sativum	common cis-acting element in promoter and enhancer regions
GPP2	CAAT-box	CAAT	99	4	-	Nicotiana glutinosa
GPP2	CAAT-box	CAAAT	379	5	+	Pisum sativum	common cis-acting element in promoter and enhancer regions
GPP2	CAAT-box	CAAAT	391	5	-	Pisum sativum	common cis-acting element in promoter and enhancer regions
GPP2	CAAT-box	CAAT	406	4	+	Nicotiana glutinosa
GPP2	CAAT-box	CAAT	418	4	+	Nicotiana glutinosa
GPP2	CAAT-box	CAAAT	502	5	+	Pisum sativum	common cis-acting element in promoter and enhancer regions
GPP2	CAAT-box	CCAAT	584	5	-	Arabidopsis thaliana	common cis-acting element in promoter and enhancer regions
GPP2	CAAT-box	CAAAT	613	5	-	Pisum sativum	common cis-acting element in promoter and enhancer regions
GPP2	CAAT-box	CAAAT	618	5	-	Pisum sativum	common cis-acting element in promoter and enhancer regions
GPP2	CAAT-box	CAAT	863	4	+	Nicotiana glutinosa
GPP2	CAAT-box	CAAAT	881	5	-	Pisum sativum	common cis-acting element in promoter and enhancer regions
GPP2	CAAT-box	CAAAT	940	5	-	Pisum sativum	common cis-acting element in promoter and enhancer regions
GPP2	CAAT-box	CAAAT	952	5	+	Pisum sativum	common cis-acting element in promoter and enhancer regions
GPP2	CAAT-box	CCAAT	960	5	+	Arabidopsis thaliana	common cis-acting element in promoter and enhancer regions
GPP2	CAAT-box	CAAT	961	4	+	Nicotiana glutinosa
GPP2	CAAT-box	CAAT	996	4	-	Nicotiana glutinosa
GPP2	P-box	CCTTTTG	855	7	-	Oryza sativa	gibberellin-responsive element
GPP2	LTR	CCGAAA	326	6	-	Hordeum vulgare	cis-acting element involved in low-temperature responsiveness
GPP2	LTR	CCGAAA	399	6	+	Hordeum vulgare	cis-acting element involved in low-temperature responsiveness
GPP2	LTR	CCGAAA	458	6	-	Hordeum vulgare	cis-acting element involved in low-temperature responsiveness
GPP2	TATA-box	TATA	169	4	+	Arabidopsis thaliana	core promoter element around -30 of transcription start
GPP2	TATA-box	ATTATA	196	6	+	Brassica napus	core promoter element around -30 of transcription start
GPP2	TATA-box	TATAA	197	5	-	Arabidopsis thaliana	core promoter element around -30 of transcription start
GPP2	TATA-box	TATA	198	4	+	Arabidopsis thaliana	core promoter element around -30 of transcription start
GPP2	TATA-box	TATAAA	203	6	-	Helianthus annuus	core promoter element around -30 of transcription start
GPP2	TATA-box	TATAA	204	5	-	Arabidopsis thaliana	core promoter element around -30 of transcription start
GPP2	TATA-box	TATA	205	4	+	Arabidopsis thaliana	core promoter element around -30 of transcription start
GPP2	TATA-box	taTATAAAtc	209	9	-	Arabidopsis thaliana	core promoter element around -30 of transcription start
GPP2	TATA-box	TATAAAT	210	7	-	Brassica juncea	core promoter element around -30 of transcription start
GPP2	TATA-box	TATAAA	211	6	-	Helianthus annuus	core promoter element around -30 of transcription start
GPP2	TATA-box	TATAA	212	5	-	Arabidopsis thaliana	core promoter element around -30 of transcription start
GPP2	TATA-box	TATA	213	4	+	Arabidopsis thaliana	core promoter element around -30 of transcription start
GPP2	TATA-box	TATAA	219	5	-	Arabidopsis thaliana	core promoter element around -30 of transcription start
GPP2	TATA-box	TATA	220	4	+	Arabidopsis thaliana	core promoter element around -30 of transcription start
GPP2	TATA-box	ATTATA	228	6	+	Brassica napus	core promoter element around -30 of transcription start
GPP2	TATA-box	TATAA	229	5	-	Arabidopsis thaliana	core promoter element around -30 of transcription start
GPP2	TATA-box	TATA	230	4	+	Arabidopsis thaliana	core promoter element around -30 of transcription start
GPP2	TATA-box	ATTATA	238	6	+	Brassica napus	core promoter element around -30 of transcription start
GPP2	TATA-box	TATAA	239	5	-	Arabidopsis thaliana	core promoter element around -30 of transcription start
GPP2	TATA-box	TATA	240	4	+	Arabidopsis thaliana	core promoter element around -30 of transcription start
GPP2	TATA-box	ATTATA	243	6	+	Brassica napus	core promoter element around -30 of transcription start
GPP2	TATA-box	TATAA	244	5	-	Arabidopsis thaliana	core promoter element around -30 of transcription start
GPP2	TATA-box	TATA	245	4	+	Arabidopsis thaliana	core promoter element around -30 of transcription start
GPP2	TATA-box	TATA	256	4	+	Arabidopsis thaliana	core promoter element around -30 of transcription start
GPP2	TATA-box	ATATAT	265	6	+	Brassica napus	core promoter element around -30 of transcription start
GPP2	TATA-box	TATATA	266	6	+	Arabidopsis thaliana	core promoter element around -30 of transcription start
GPP2	TATA-box	ATATAT	267	6	+	Brassica napus	core promoter element around -30 of transcription start
GPP2	TATA-box	TATA	268	4	+	Arabidopsis thaliana	core promoter element around -30 of transcription start
GPP2	TATA-box	ATTATA	276	6	+	Brassica napus	core promoter element around -30 of transcription start
GPP2	TATA-box	TATATAA	277	7	-	Arabidopsis thaliana	core promoter element around -30 of transcription start
GPP2	TATA-box	TATATA	278	6	+	Arabidopsis thaliana	core promoter element around -30 of transcription start
GPP2	TATA-box	ATATAT	279	6	+	Brassica napus	core promoter element around -30 of transcription start
GPP2	TATA-box	TATATA	280	6	+	Arabidopsis thaliana	core promoter element around -30 of transcription start
GPP2	TATA-box	ATATAT	281	6	+	Brassica napus	core promoter element around -30 of transcription start
GPP2	TATA-box	TATA	282	4	+	Arabidopsis thaliana	core promoter element around -30 of transcription start
GPP2	TATA-box	TATATA	288	6	+	Arabidopsis thaliana	core promoter element around -30 of transcription start
GPP2	TATA-box	ATATAT	289	6	+	Brassica napus	core promoter element around -30 of transcription start
GPP2	TATA-box	TATATA	290	6	+	Arabidopsis thaliana	core promoter element around -30 of transcription start
GPP2	TATA-box	ATATAT	291	6	+	Brassica napus	core promoter element around -30 of transcription start
GPP2	TATA-box	TATA	292	4	+	Arabidopsis thaliana	core promoter element around -30 of transcription start
GPP2	TATA-box	ATTATA	295	6	+	Brassica napus	core promoter element around -30 of transcription start
GPP2	TATA-box	TATAA	296	5	-	Arabidopsis thaliana	core promoter element around -30 of transcription start
GPP2	TATA-box	TATA	297	4	+	Arabidopsis thaliana	core promoter element around -30 of transcription start
GPP2	TATA-box	ATATAT	301	6	+	Brassica napus	core promoter element around -30 of transcription start
GPP2	TATA-box	TATA	302	4	+	Arabidopsis thaliana	core promoter element around -30 of transcription start
GPP2	TATA-box	taTATAAAtc	307	9	-	Arabidopsis thaliana	core promoter element around -30 of transcription start
GPP2	TATA-box	TATAAAT	308	7	-	Brassica juncea	core promoter element around -30 of transcription start
GPP2	TATA-box	TATAAA	309	6	-	Helianthus annuus	core promoter element around -30 of transcription start
GPP2	TATA-box	TATATAA	310	7	-	Arabidopsis thaliana	core promoter element around -30 of transcription start
GPP2	TATA-box	TATATA	311	6	+	Arabidopsis thaliana	core promoter element around -30 of transcription start
GPP2	TATA-box	ATATAA	312	6	+	Brassica oleracea	core promoter element around -30 of transcription start
GPP2	TATA-box	TATA	313	4	+	Arabidopsis thaliana	core promoter element around -30 of transcription start
GPP2	TATA-box	TATAAAA	346	7	-	Pisum sativum	core promoter element around -30 of transcription start
GPP2	TATA-box	TATAAA	347	6	-	Helianthus annuus	core promoter element around -30 of transcription start
GPP2	TATA-box	TATATAA	348	7	-	Arabidopsis thaliana	core promoter element around -30 of transcription start
GPP2	TATA-box	TATATA	349	6	+	Arabidopsis thaliana	core promoter element around -30 of transcription start
GPP2	TATA-box	ATATAA	350	6	+	Brassica oleracea	core promoter element around -30 of transcription start
GPP2	TATA-box	TATA	351	4	+	Arabidopsis thaliana	core promoter element around -30 of transcription start
GPP2	TATA-box	TATAA	491	5	-	Arabidopsis thaliana	core promoter element around -30 of transcription start
GPP2	TATA-box	TATA	492	4	+	Arabidopsis thaliana	core promoter element around -30 of transcription start
GPP2	TATA-box	ATATAT	516	6	-	Brassica napus	core promoter element around -30 of transcription start
GPP2	TATA-box	TATA	517	4	-	Arabidopsis thaliana	core promoter element around -30 of transcription start
GPP2	TATA-box	TATACA	672	6	-	Helianthus annuus	core promoter element around -30 of transcription start
GPP2	TATA-box	TATA	674	4	-	Arabidopsis thaliana	core promoter element around -30 of transcription start
GPP2	TATA-box	ATATAT	726	6	-	Brassica napus	core promoter element around -30 of transcription start
GPP2	TATA-box	TATATA	727	6	-	Arabidopsis thaliana	core promoter element around -30 of transcription start
GPP2	TATA-box	ATATAT	728	6	-	Brassica napus	core promoter element around -30 of transcription start
GPP2	TATA-box	TATA	729	4	-	Arabidopsis thaliana	core promoter element around -30 of transcription start
GPP2	TATA-box	TATAA	819	5	-	Arabidopsis thaliana	core promoter element around -30 of transcription start
GPP2	TATA-box	TATA	820	4	-	Arabidopsis thaliana	core promoter element around -30 of transcription start
GPP2	TATA-box	TATA	878	4	-	Arabidopsis thaliana	core promoter element around -30 of transcription start
GPP2	TATA-box	ATTATA	898	6	+	Brassica napus	core promoter element around -30 of transcription start
GPP2	TATA-box	TATAA	899	5	-	Arabidopsis thaliana	core promoter element around -30 of transcription start
GPP2	TATA-box	TATA	900	4	-	Arabidopsis thaliana	core promoter element around -30 of transcription start
GalDH		motif_sequence	66	4	-	organism	short_function
GalDH		motif_sequence	181	4	+	organism	short_function
GalDH		motif_sequence	942	4	+	organism	short_function
GalDH		motif_sequence	966	4	+	organism	short_function
GalDH	ERE	ATTTTAAA	268	8	-	Nicotiana glutinos
GalDH	ERE	ATTTTAAA	325	8	+	Nicotiana glutinos
GalDH	Box 4	ATTAAT	73	6	+	Petroselinum crispum	part of a conserved DNA module involved in light responsiveness
GalDH	Box 4	ATTAAT	484	6	+	Petroselinum crispum	part of a conserved DNA module involved in light responsiveness
GalDH	Box 4	ATTAAT	488	6	+	Petroselinum crispum	part of a conserved DNA module involved in light responsiveness
GalDH	Box 4	ATTAAT	758	6	-	Petroselinum crispum	part of a conserved DNA module involved in light responsiveness
GalDH	TGACG-motif	TGACG	141	5	-	Hordeum vulgare	cis-acting regulatory element involved in the MeJA-responsiveness
GalDH	ACE	CTAACGTATT	847	9	+	Petroselinum crispum	cis-acting element involved in light responsiveness
GalDH	AT~TATA-box	TATATA	531	6	-	Arabidopsis thaliana
GalDH	CGTCA-motif	CGTCA	141	5	+	Hordeum vulgare	cis-acting regulatory element involved in the MeJA-responsiveness
GalDH	Unnamed__1	GAATTTAATTAA	759	11	-	Glycine max	60K protein binding site
GalDH	as-1	TGACG	141	5	-	Arabidopsis thaliana
GalDH	GA-motif	ATAGATAA	342	8	+	Arabidopsis thaliana	part of a light responsive element
GalDH	Unnamed__4	CTCC	200	4	-	Petroselinum hortense
GalDH	TATA	TATAAAAT	500	8	-	Arabidopsis thaliana
GalDH	CAAT-box	CAAT	26	4	-	Nicotiana glutinosa
GalDH	CAAT-box	CAAT	40	4	-	Nicotiana glutinosa
GalDH	CAAT-box	CAAT	265	4	+	Nicotiana glutinosa
GalDH	CAAT-box	CAAT	312	4	-	Nicotiana glutinosa
GalDH	CAAT-box	CAAT	338	4	+	Nicotiana glutinosa
GalDH	CAAT-box	CAAT	463	4	+	Nicotiana glutinosa
GalDH	CAAT-box	CCAAT	472	5	+	Arabidopsis thaliana	common cis-acting element in promoter and enhancer regions
GalDH	CAAT-box	CAAT	473	4	+	Nicotiana glutinosa
GalDH	CAAT-box	CAAAT	544	5	+	Pisum sativum	common cis-acting element in promoter and enhancer regions
GalDH	CAAT-box	CCAAT	574	5	+	Arabidopsis thaliana	common cis-acting element in promoter and enhancer regions
GalDH	CAAT-box	CAAT	575	4	+	Nicotiana glutinosa
GalDH	CAAT-box	CAAAT	701	5	-	Pisum sativum	common cis-acting element in promoter and enhancer regions
GalDH	CAAT-box	CAAAT	797	5	-	Pisum sativum	common cis-acting element in promoter and enhancer regions
GalDH	CAAT-box	CAAAT	813	5	+	Pisum sativum	common cis-acting element in promoter and enhancer regions
GalDH	CAAT-box	CCAAT	844	5	+	Arabidopsis thaliana	common cis-acting element in promoter and enhancer regions
GalDH	CAAT-box	CAAT	845	4	+	Nicotiana glutinosa
GalDH	CAAT-box	CAAT	934	4	+	Nicotiana glutinosa
GalDH	CAAT-box	CAAT	936	4	-	Nicotiana glutinosa
GalDH	CAAT-box	CAAT	964	4	+	Nicotiana glutinosa
GalDH	TATA-box	TATA	49	4	+	Arabidopsis thaliana	core promoter element around -30 of transcription start
GalDH	TATA-box	ATTATA	279	6	+	Brassica napus	core promoter element around -30 of transcription start
GalDH	TATA-box	TATAA	280	5	-	Arabidopsis thaliana	core promoter element around -30 of transcription start
GalDH	TATA-box	TATA	281	4	+	Arabidopsis thaliana	core promoter element around -30 of transcription start
GalDH	TATA-box	TATA	341	4	+	Arabidopsis thaliana	core promoter element around -30 of transcription start
GalDH	TATA-box	ATATAT	360	6	+	Brassica napus	core promoter element around -30 of transcription start
GalDH	TATA-box	TATA	361	4	+	Arabidopsis thaliana	core promoter element around -30 of transcription start
GalDH	TATA-box	TATAAAA	388	7	-	Pisum sativum	core promoter element around -30 of transcription start
GalDH	TATA-box	TATAAA	389	6	-	Helianthus annuus	core promoter element around -30 of transcription start
GalDH	TATA-box	TATAA	390	5	-	Arabidopsis thaliana	core promoter element around -30 of transcription start
GalDH	TATA-box	TATA	391	4	+	Arabidopsis thaliana	core promoter element around -30 of transcription start
GalDH	TATA-box	TATAAAA	501	7	-	Pisum sativum	core promoter element around -30 of transcription start
GalDH	TATA-box	TATAAA	502	6	-	Helianthus annuus	core promoter element around -30 of transcription start
GalDH	TATA-box	TATAA	503	5	-	Arabidopsis thaliana	core promoter element around -30 of transcription start
GalDH	TATA-box	TATA	504	4	-	Arabidopsis thaliana	core promoter element around -30 of transcription start
GalDH	TATA-box	ATTATA	529	6	+	Brassica napus	core promoter element around -30 of transcription start
GalDH	TATA-box	TATATAA	530	7	-	Arabidopsis thaliana	core promoter element around -30 of transcription start
GalDH	TATA-box	TATATA	531	6	-	Arabidopsis thaliana	core promoter element around -30 of transcription start
GalDH	TATA-box	ATATAA	532	6	+	Brassica oleracea	core promoter element around -30 of transcription start
GalDH	TATA-box	TATA	533	4	-	Arabidopsis thaliana	core promoter element around -30 of transcription start
GalDH	TATA-box	ATATAA	538	6	+	Brassica oleracea	core promoter element around -30 of transcription start
GalDH	TATA-box	TATA	539	4	-	Arabidopsis thaliana	core promoter element around -30 of transcription start
GalDH	TATA-box	TATA	642	4	-	Arabidopsis thaliana	core promoter element around -30 of transcription start
GalDH	TATA-box	ccTATAAAaa	674	9	+	Arabidopsis thaliana	core promoter element around -30 of transcription start
GalDH	TATA-box	TATA	676	4	-	Arabidopsis thaliana	core promoter element around -30 of transcription start
GalDH	TATA-box	TATTTAAA	711	8	+	Arabidopsis thaliana	core promoter element around -30 of transcription start
GalDH	TATA-box	ATATAA	720	6	+	Brassica oleracea	core promoter element around -30 of transcription start
GalDH	TATA-box	TATA	721	4	-	Arabidopsis thaliana	core promoter element around -30 of transcription start
GalDH	TATA-box	TATAAAA	770	7	-	Pisum sativum	core promoter element around -30 of transcription start
GalDH	TATA-box	TATAAA	771	6	-	Helianthus annuus	core promoter element around -30 of transcription start
GalDH	TATA-box	TATAA	772	5	-	Arabidopsis thaliana	core promoter element around -30 of transcription start
GalDH	TATA-box	TATA	773	4	-	Arabidopsis thaliana	core promoter element around -30 of transcription start
GalDH	TATA-box	TACAAAA	781	7	-	Oryza sativa	core promoter element around -30 of transcription start
GalDH	TATA-box	ATATAA	807	6	+	Brassica oleracea	core promoter element around -30 of transcription start
GalDH	TATA-box	TATA	808	4	-	Arabidopsis thaliana	core promoter element around -30 of transcription start
GalDH	TGA-element	AACGAC	869	6	-	Brassica oleracea	auxin-responsive element
GalDH	MYC	CAATTG	934	6	-	Arabidopsis thaliana
GalLDH	TCT-motif	TCTTAC	509	6	-	Arabidopsis thaliana	part of a light responsive element
GalLDH	TCT-motif	TCTTAC	705	6	-	Arabidopsis thaliana	part of a light responsive element
GalLDH	TCT-motif	TCTTAC	770	6	-	Arabidopsis thaliana	part of a light responsive element
GalLDH	CAAT-box	CAAT	234	4	-	Nicotiana glutinosa
GalLDH	CAAT-box	CAAAT	321	5	+	Pisum sativum	common cis-acting element in promoter and enhancer regions
GalLDH	CAAT-box	CAAT	385	4	+	Nicotiana glutinosa
GalLDH	CAAT-box	CAAAT	399	5	-	Pisum sativum	common cis-acting element in promoter and enhancer regions
GalLDH	CAAT-box	CAAT	415	4	+	Nicotiana glutinosa
GalLDH	CAAT-box	CCAAT	487	5	+	Arabidopsis thaliana	common cis-acting element in promoter and enhancer regions
GalLDH	CAAT-box	CAAT	488	4	+	Nicotiana glutinosa
GalLDH	CAAT-box	CAAT	554	4	-	Nicotiana glutinosa
GalLDH	CAAT-box	CAAT	559	4	+	Nicotiana glutinosa
GalLDH	CAAT-box	CAAAT	728	5	+	Pisum sativum	common cis-acting element in promoter and enhancer regions
GalLDH	CAAT-box	CCAAT	765	5	+	Arabidopsis thaliana	common cis-acting element in promoter and enhancer regions
GalLDH	CAAT-box	CAAT	766	4	+	Nicotiana glutinosa
GalLDH	CAAT-box	CAAAT	793	5	+	Pisum sativum	common cis-acting element in promoter and enhancer regions
GalLDH	CAAT-box	CAAAT	815	5	+	Pisum sativum	common cis-acting element in promoter and enhancer regions
GalLDH	CAAT-box	CAAT	820	4	-	Nicotiana glutinosa
GalLDH	CAAT-box	CAAAT	847	5	+	Pisum sativum	common cis-acting element in promoter and enhancer regions
GalLDH	CAAT-box	CAAAT	875	5	+	Pisum sativum	common cis-acting element in promoter and enhancer regions
GalLDH	CAAT-box	CAAT	943	4	+	Nicotiana glutinosa
GalLDH	MYB	CAACAG	294	6	+	Arabidopsis thaliana
GalLDH	MYB	CAACCA	351	6	+	Arabidopsis thaliana
GalLDH	ABRE	ACGTG	584	5	+	Arabidopsis thaliana	cis-acting element involved in the abscisic acid responsiveness
GalLDH	GATA-motif	GATAGGG	265	7	+	Pisum sativum	part of a light responsive element
GalLDH	G-Box	CACGTT	583	6	-	Pisum sativum	cis-acting regulatory element involved in light responsiveness
GalLDH	TATA-box	ATATAT	121	6	+	Brassica napus	core promoter element around -30 of transcription start
GalLDH	TATA-box	TATA	122	4	+	Arabidopsis thaliana	core promoter element around -30 of transcription start
GalLDH	TATA-box	TATA	178	4	+	Arabidopsis thaliana	core promoter element around -30 of transcription start
GalLDH	TATA-box	ATATAA	186	6	+	Brassica oleracea	core promoter element around -30 of transcription start
GalLDH	TATA-box	TATA	187	4	+	Arabidopsis thaliana	core promoter element around -30 of transcription start
GalLDH	TATA-box	TATA	363	4	+	Arabidopsis thaliana	core promoter element around -30 of transcription start
GalLDH	TATA-box	ATTATA	417	6	+	Brassica napus	core promoter element around -30 of transcription start
GalLDH	TATA-box	TATAA	418	5	-	Arabidopsis thaliana	core promoter element around -30 of transcription start
GalLDH	TATA-box	TATA	419	4	+	Arabidopsis thaliana	core promoter element around -30 of transcription start
GalLDH	TATA-box	TATAAGAA	430	8	-	Zea mays	core promoter element around -30 of transcription start
GalLDH	TATA-box	TATAA	433	5	-	Arabidopsis thaliana	core promoter element around -30 of transcription start
GalLDH	TATA-box	TATA	434	4	+	Arabidopsis thaliana	core promoter element around -30 of transcription start
GalLDH	TATA-box	TATAAA	535	6	-	Helianthus annuus	core promoter element around -30 of transcription start
GalLDH	TATA-box	TATAA	536	5	-	Arabidopsis thaliana	core promoter element around -30 of transcription start
GalLDH	TATA-box	TATA	537	4	-	Arabidopsis thaliana	core promoter element around -30 of transcription start
GalLDH	TGA-element	AACGAC	984	6	+	Brassica oleracea	auxin-responsive element
GalLDH	MYC	CATTTG	398	6	+	Arabidopsis thaliana
GalLDH	Unnamed__4	CTCC	290	4	+	Petroselinum hortense
GalLDH	Unnamed__4	CTCC	306	4	+	Petroselinum hortense
GalLDH	Unnamed__4	CTCC	333	4	+	Petroselinum hortense
GalLDH	Unnamed__4	CTCC	347	4	-	Petroselinum hortense
GalLDH	Unnamed__4	CTCC	579	4	+	Petroselinum hortense
GalLDH	Unnamed__4	CTCC	657	4	+	Petroselinum hortense
GalLDH	Unnamed__4	CTCC	678	4	+	Petroselinum hortense
GalLDH	Unnamed__4	CTCC	698	4	+	Petroselinum hortense
GalLDH	Unnamed__4	CTCC	742	4	+	Petroselinum hortense
GalLDH	Unnamed__4	CTCC	763	4	+	Petroselinum hortense
GalLDH	Unnamed__4	CTCC	807	4	+	Petroselinum hortense
GalLDH	Unnamed__4	CTCC	829	4	-	Petroselinum hortense
GalLDH	Unnamed__4	CTCC	965	4	+	Petroselinum hortense
GalLDH	Unnamed__4	CTCC	975	4	+	Petroselinum hortense
GalLDH	WUN-motif	CAATTACAT	549	9	-	Nicotiana glutinosa
GalLDH	TCA	TCATCTTCAT	921	9	+	Pisum sativum
GalLDH	TCA	TCATCTTCAT	924	9	+	Pisum sativum
GalLDH	TCA	TCATCTTCAT	927	9	+	Pisum sativum
GalLDH	TCA	TCATCTTCAT	930	9	+	Pisum sativum
GalLDH	TCA	TCATCTTCAT	933	9	+	Pisum sativum
GalLDH	W box	TTGACC	328	6	+	Arabidopsis thaliana
GalLDH	Myb-binding site	CAACAG	294	6	+	Nicotiana tabacum
GalLDH	WRE3	CCACCT	343	6	-	Pisum sativum
GalLDH	GTGGC-motif	CATCGTGTGGC	156	10	+	Arabidopsis thaliana	part of a light responsive element
GalLDH		motif_sequence	153	4	-	organism	short_function
GalLDH		motif_sequence	166	4	-	organism	short_function
GalLDH		motif_sequence	219	4	+	organism	short_function
GalLDH		motif_sequence	464	4	+	organism	short_function
GalLDH		motif_sequence	469	4	+	organism	short_function
GalLDH	AAGAA-motif	GAAAGAA	856	7	+	Avena sativa
GalLDH	Box 4	ATTAAT	135	6	+	Petroselinum crispum	part of a conserved DNA module involved in light responsiveness
GalLDH	Box 4	ATTAAT	503	6	-	Petroselinum crispum	part of a conserved DNA module involved in light responsiveness
GalLDH	ARE	AAACCA	206	6	-	Zea mays	cis-acting regulatory element essential for the anaerobic induction
GalLDH	ARE	AAACCA	887	6	+	Zea mays	cis-acting regulatory element essential for the anaerobic induction
GalLDH	GARE-motif	TCTGTTG	294	7	-	Brassica oleracea	gibberellin-responsive element
PMI1	Unnamed__4	CTCC	135	4	+	Petroselinum hortense
PMI1	Unnamed__4	CTCC	166	4	+	Petroselinum hortense
PMI1	Unnamed__4	CTCC	468	4	+	Petroselinum hortense
PMI1	Unnamed__4	CTCC	521	4	+	Petroselinum hortense
PMI1	Unnamed__4	CTCC	884	4	+	Petroselinum hortense
PMI1	TCA	TCATCTTCAT	740	9	-	Pisum sativum
PMI1	W box	TTGACC	223	6	+	Arabidopsis thaliana
PMI1	W box	TTGACC	409	6	+	Arabidopsis thaliana
PMI1	STRE	AGGGG	244	5	-	Arabidopsis thaliana
PMI1	GT1-motif	GGTTAA	909	6	-	Arabidopsis thaliana	light responsive element
PMI1	P-box	CCTTTTG	827	7	+	Oryza sativa	gibberellin-responsive element
PMI1	CAAT-box	CAAAT	64	5	+	Pisum sativum	common cis-acting element in promoter and enhancer regions
PMI1	CAAT-box	CAAT	113	4	+	Nicotiana glutinosa
PMI1	CAAT-box	CCAAT	271	5	+	Arabidopsis thaliana	common cis-acting element in promoter and enhancer regions
PMI1	CAAT-box	CAAT	272	4	+	Nicotiana glutinosa
PMI1	CAAT-box	CAAAT	280	5	-	Pisum sativum	common cis-acting element in promoter and enhancer regions
PMI1	CAAT-box	CAAT	385	4	+	Nicotiana glutinosa
PMI1	CAAT-box	CAAAT	447	5	+	Pisum sativum	common cis-acting element in promoter and enhancer regions
PMI1	CAAT-box	CCAAT	499	5	+	Arabidopsis thaliana	common cis-acting element in promoter and enhancer regions
PMI1	CAAT-box	CAAT	500	4	+	Nicotiana glutinosa
PMI1	CAAT-box	CAAAT	581	5	-	Pisum sativum	common cis-acting element in promoter and enhancer regions
PMI1	CAAT-box	CCAAT	621	5	+	Arabidopsis thaliana	common cis-acting element in promoter and enhancer regions
PMI1	CAAT-box	CAAT	622	4	+	Nicotiana glutinosa
PMI1	CAAT-box	CAAAT	700	5	+	Pisum sativum	common cis-acting element in promoter and enhancer regions
PMI1	CAAT-box	CAAAT	716	5	+	Pisum sativum	common cis-acting element in promoter and enhancer regions
PMI1	CAAT-box	CAAAT	797	5	+	Pisum sativum	common cis-acting element in promoter and enhancer regions
PMI1	CAAT-box	CAAT	880	4	+	Nicotiana glutinosa
PMI1	CAAT-box	CAAT	899	4	-	Nicotiana glutinosa
PMI1	CAAT-box	CAAT	945	4	+	Nicotiana glutinosa
PMI1	CAAT-box	CAAT	968	4	+	Nicotiana glutinosa
PMI1	MYB	TAACCA	107	6	+	Arabidopsis thaliana
PMI1	MYB	TAACCA	712	6	+	Arabidopsis thaliana
PMI1	MYB	TAACCA	910	6	+	Arabidopsis thaliana
PMI1	TC-rich repeats	GTTTTCTTAC	833	9	+	Nicotiana tabacum	cis-acting element involved in defense and stress responsiveness
PMI1	TATA-box	TAAAGATT	24	8	+	Arabidopsis thaliana	core promoter element around -30 of transcription start
PMI1	TATA-box	ATATAT	732	6	-	Brassica napus	core promoter element around -30 of transcription start
PMI1	TATA-box	TATATA	733	6	-	Arabidopsis thaliana	core promoter element around -30 of transcription start
PMI1	TATA-box	ATATAT	734	6	-	Brassica napus	core promoter element around -30 of transcription start
PMI1	TATA-box	TATATA	735	6	-	Arabidopsis thaliana	core promoter element around -30 of transcription start
PMI1	TATA-box	ATATAT	736	6	-	Brassica napus	core promoter element around -30 of transcription start
PMI1	TATA-box	TATA	737	4	-	Arabidopsis thaliana	core promoter element around -30 of transcription start
PMI1	TATA-box	ATATAA	800	6	+	Brassica oleracea	core promoter element around -30 of transcription start
PMI1	TATA-box	TATA	801	4	-	Arabidopsis thaliana	core promoter element around -30 of transcription start
PMI1	LTR	CCGAAA	760	6	+	Hordeum vulgare	cis-acting element involved in low-temperature responsiveness
PMI1		motif_sequence	742	4	-	organism	short_function
PMI1		motif_sequence	875	4	+	organism	short_function
PMI1		motif_sequence	882	4	+	organism	short_function
PMI1		motif_sequence	984	4	+	organism	short_function
PMI1	AAGAA-motif	GAAAGAA	786	7	-	Avena sativa
PMI1	AAGAA-motif	GAAAGAA	836	7	-	Avena sativa
PMI1	AAGAA-motif	GAAAGAA	840	7	-	Avena sativa
PMI1	SARE	TTCGACCATCTT	30	11	+	Nicotiana tabacum	cis-acting element involved in salicylic acid responsiveness
PMI1	TATC-box	TATCCCA	511	7	-	Oryza sativa	cis-acting element involved in gibberellin-responsiveness
PMI1	ARE	AAACCA	807	6	+	Zea mays	cis-acting regulatory element essential for the anaerobic induction
PMI1	AT~TATA-box	TATATA	733	6	-	Arabidopsis thaliana
PMI1	AT~TATA-box	TATATA	735	6	-	Arabidopsis thaliana
PMI1	MYB-like sequence	TAACCA	107	6	+	Arabidopsis thaliana
PMI1	MYB-like sequence	TAACCA	712	6	+	Arabidopsis thaliana
PMI1	MYB-like sequence	TAACCA	910	6	+	Arabidopsis thaliana
PMI1	Unnamed__2	AACCTAACCT	72	9	+	Petroselinum hortense
PMI1	Unnamed__2	AACCTAACCT	177	9	+	Petroselinum hortense
PMI1	WRE3	CCACCT	441	6	+	Pisum sativum
PMI2	Unnamed__6	taTAAATATct	202	10	+	Zea mays
PMI2	as-1	TGACG	614	5	+	Arabidopsis thaliana
PMI2	as-1	TGACG	847	5	-	Arabidopsis thaliana
PMI2	Unnamed__2	CCCCGG	880	6	+	Zea mays
PMI2	CGTCA-motif	CGTCA	614	5	-	Hordeum vulgare	cis-acting regulatory element involved in the MeJA-responsiveness
PMI2	CGTCA-motif	CGTCA	847	5	+	Hordeum vulgare	cis-acting regulatory element involved in the MeJA-responsiveness
PMI2	AT~TATA-box	TATATA	200	6	+	Arabidopsis thaliana
PMI2	AT~TATA-box	TATATA	561	6	-	Arabidopsis thaliana
PMI2	TGACG-motif	TGACG	614	5	+	Hordeum vulgare	cis-acting regulatory element involved in the MeJA-responsiveness
PMI2	TGACG-motif	TGACG	847	5	-	Hordeum vulgare	cis-acting regulatory element involved in the MeJA-responsiveness
PMI2	Box 4	ATTAAT	284	6	+	Petroselinum crispum	part of a conserved DNA module involved in light responsiveness
PMI2	Box 4	ATTAAT	431	6	+	Petroselinum crispum	part of a conserved DNA module involved in light responsiveness
PMI2	ERE	ATTTTAAA	55	8	-	Nicotiana glutinos
PMI2	ERE	ATTTTAAA	345	8	+	Nicotiana glutinos
PMI2	ERE	ATTTTAAA	607	8	-	Nicotiana glutinos
PMI2	AAGAA-motif	GAAAGAA	271	7	+	Avena sativa
PMI2	AAGAA-motif	GAAAGAA	983	7	-	Avena sativa
PMI2	AAGAA-motif	GAAAGAA	987	7	-	Avena sativa
PMI2		motif_sequence	663	4	-	organism	short_function
PMI2		motif_sequence	719	4	+	organism	short_function
PMI2	MYC	CATGTG	692	6	-	Arabidopsis thaliana
PMI2	MYC	CATTTG	778	6	-	Arabidopsis thaliana
PMI2	TATA-box	TATATA	200	6	+	Arabidopsis thaliana	core promoter element around -30 of transcription start
PMI2	TATA-box	ATATAA	201	6	+	Brassica oleracea	core promoter element around -30 of transcription start
PMI2	TATA-box	TATA	202	4	+	Arabidopsis thaliana	core promoter element around -30 of transcription start
PMI2	TATA-box	TATA	279	4	+	Arabidopsis thaliana	core promoter element around -30 of transcription start
PMI2	TATA-box	ATATAT	303	6	+	Brassica napus	core promoter element around -30 of transcription start
PMI2	TATA-box	TATA	304	4	+	Arabidopsis thaliana	core promoter element around -30 of transcription start
PMI2	TATA-box	TATA	426	4	+	Arabidopsis thaliana	core promoter element around -30 of transcription start
PMI2	TATA-box	ATATAT	449	6	+	Brassica napus	core promoter element around -30 of transcription start
PMI2	TATA-box	TATA	450	4	+	Arabidopsis thaliana	core promoter element around -30 of transcription start
PMI2	TATA-box	TATATA	561	6	-	Arabidopsis thaliana	core promoter element around -30 of transcription start
PMI2	TATA-box	ATATAT	562	6	-	Brassica napus	core promoter element around -30 of transcription start
PMI2	TATA-box	TATA	563	4	-	Arabidopsis thaliana	core promoter element around -30 of transcription start
PMI2	TATA-box	TATTTAAA	605	8	+	Arabidopsis thaliana	core promoter element around -30 of transcription start
PMI2	TATA-box	TACAAAA	753	7	-	Oryza sativa	core promoter element around -30 of transcription start
PMI2	TATA-box	TATA	763	4	-	Arabidopsis thaliana	core promoter element around -30 of transcription start
PMI2	CAAT-box	CAAT	8	4	-	Nicotiana glutinosa
PMI2	CAAT-box	CAAT	26	4	+	Nicotiana glutinosa
PMI2	CAAT-box	CAAT	101	4	-	Nicotiana glutinosa
PMI2	CAAT-box	CAAT	107	4	-	Nicotiana glutinosa
PMI2	CAAT-box	CAAT	132	4	-	Nicotiana glutinosa
PMI2	CAAT-box	CAAT	215	4	+	Nicotiana glutinosa
PMI2	CAAT-box	CAAT	244	4	-	Nicotiana glutinosa
PMI2	CAAT-box	CAAT	390	4	-	Nicotiana glutinosa
PMI2	CAAT-box	CAAT	453	4	-	Nicotiana glutinosa
PMI2	CAAT-box	CCCAATTT	467	8	-	Arabidopsis thaliana	common cis-acting element in promoter and enhancer regions
PMI2	CAAT-box	CCAAT	469	5	-	Arabidopsis thaliana	common cis-acting element in promoter and enhancer regions
PMI2	CAAT-box	CAAT	598	4	+	Nicotiana glutinosa
PMI2	CAAT-box	CAAAT	649	5	+	Pisum sativum	common cis-acting element in promoter and enhancer regions
PMI2	CAAT-box	CAAAT	778	5	+	Pisum sativum	common cis-acting element in promoter and enhancer regions
PMI2	CAAT-box	CCAAT	799	5	+	Arabidopsis thaliana	common cis-acting element in promoter and enhancer regions
PMI2	CAAT-box	CAAT	800	4	+	Nicotiana glutinosa
PMI2	CAAT-box	CAAT	934	4	+	Nicotiana glutinosa
PMI2	TCT-motif	TCTTAC	222	6	+	Arabidopsis thaliana	part of a light responsive element
PMI2	TCT-motif	TCTTAC	769	6	+	Arabidopsis thaliana	part of a light responsive element
PMI2	GC-motif	CCCCCG	879	6	+	Zea mays	enhancer-like element involved in anoxic specific inducibility
PMI2	TCA	TCATCTTCAT	435	9	-	Pisum sativum
PMI2	Unnamed__4	CTCC	327	4	+	Petroselinum hortense
PMI2	Unnamed__4	CTCC	707	4	-	Petroselinum hortense
PMI2	Unnamed__4	CTCC	710	4	-	Petroselinum hortense
PMI2	Unnamed__4	CTCC	747	4	+	Petroselinum hortense
PMI2	Unnamed__4	CTCC	902	4	+	Petroselinum hortense
PMI3	TC-rich repeats	GTTTTCTTAC	510	9	-	Nicotiana tabacum	cis-acting element involved in defense and stress responsiveness
PMI3	TATA-box	TACAAAA	6	7	-	Oryza sativa	core promoter element around -30 of transcription start
PMI3	TATA-box	TATAAAT	46	7	-	Brassica juncea	core promoter element around -30 of transcription start
PMI3	TATA-box	TATAAA	47	6	-	Helianthus annuus	core promoter element around -30 of transcription start
PMI3	TATA-box	TATAA	48	5	-	Arabidopsis thaliana	core promoter element around -30 of transcription start
PMI3	TATA-box	TATA	49	4	+	Arabidopsis thaliana	core promoter element around -30 of transcription start
PMI3	TATA-box	ATATAA	217	6	+	Brassica oleracea	core promoter element around -30 of transcription start
PMI3	TATA-box	TATA	218	4	+	Arabidopsis thaliana	core promoter element around -30 of transcription start
PMI3	TATA-box	ATATAT	325	6	+	Brassica napus	core promoter element around -30 of transcription start
PMI3	TATA-box	TATA	326	4	+	Arabidopsis thaliana	core promoter element around -30 of transcription start
PMI3	TATA-box	TATAAAA	362	7	-	Pisum sativum	core promoter element around -30 of transcription start
PMI3	TATA-box	TATAAA	363	6	-	Helianthus annuus	core promoter element around -30 of transcription start
PMI3	TATA-box	TATAA	364	5	-	Arabidopsis thaliana	core promoter element around -30 of transcription start
PMI3	TATA-box	TATA	365	4	+	Arabidopsis thaliana	core promoter element around -30 of transcription start
PMI3	TATA-box	ATATAA	379	6	+	Brassica oleracea	core promoter element around -30 of transcription start
PMI3	TATA-box	TATA	380	4	+	Arabidopsis thaliana	core promoter element around -30 of transcription start
PMI3	TATA-box	TATTTAAA	413	8	+	Arabidopsis thaliana	core promoter element around -30 of transcription start
PMI3	TATA-box	TATAAAT	479	7	-	Brassica juncea	core promoter element around -30 of transcription start
PMI3	TATA-box	TATAAA	480	6	-	Helianthus annuus	core promoter element around -30 of transcription start
PMI3	TATA-box	TATAA	481	5	-	Arabidopsis thaliana	core promoter element around -30 of transcription start
PMI3	TATA-box	TATA	482	4	+	Arabidopsis thaliana	core promoter element around -30 of transcription start
PMI3	TATA-box	TATA	599	4	-	Arabidopsis thaliana	core promoter element around -30 of transcription start
PMI3	TATA-box	TATAA	752	5	-	Arabidopsis thaliana	core promoter element around -30 of transcription start
PMI3	TATA-box	TATA	753	4	-	Arabidopsis thaliana	core promoter element around -30 of transcription start
PMI3	ATCT-motif	AATCTAATCC	404	9	-	Pisum sativum	part of a conserved DNA module involved in light responsiveness
PMI3	MSA-like	TCAAACGGT	586	9	+	Catharanthus roseus	cis-acting element involved in cell cycle regulation
PMI3	TCT-motif	TCTTAC	510	6	-	Arabidopsis thaliana	part of a light responsive element
PMI3	AT1-motif	AATTATTTTTTATT	224	14	+	Solanum tuberosum	part of a light responsive module
PMI3	CAAT-box	CAAAT	43	5	+	Pisum sativum	common cis-acting element in promoter and enhancer regions
PMI3	CAAT-box	CAAT	75	4	-	Nicotiana glutinosa
PMI3	CAAT-box	CAAT	149	4	+	Nicotiana glutinosa
PMI3	CAAT-box	CAAAT	264	5	-	Pisum sativum	common cis-acting element in promoter and enhancer regions
PMI3	CAAT-box	CAAAT	316	5	-	Pisum sativum	common cis-acting element in promoter and enhancer regions
PMI3	CAAT-box	CAAT	340	4	+	Nicotiana glutinosa
PMI3	CAAT-box	CAAAT	342	5	-	Pisum sativum	common cis-acting element in promoter and enhancer regions
PMI3	CAAT-box	CAAAT	535	5	-	Pisum sativum	common cis-acting element in promoter and enhancer regions
PMI3	CAAT-box	CAAAT	582	5	+	Pisum sativum	common cis-acting element in promoter and enhancer regions
PMI3	CAAT-box	CAAAT	604	5	-	Pisum sativum	common cis-acting element in promoter and enhancer regions
PMI3	CAAT-box	CAAT	715	4	+	Nicotiana glutinosa
PMI3	CAAT-box	CAAT	758	4	+	Nicotiana glutinosa
PMI3	CAAT-box	CAAAT	760	5	-	Pisum sativum	common cis-acting element in promoter and enhancer regions
PMI3	CAAT-box	CCAAT	797	5	-	Arabidopsis thaliana	common cis-acting element in promoter and enhancer regions
PMI3	CAAT-box	CAAT	803	4	+	Nicotiana glutinosa
PMI3	CAAT-box	CAAAT	929	5	-	Pisum sativum	common cis-acting element in promoter and enhancer regions
PMI3	CAAT-box	CAAT	972	4	-	Nicotiana glutinosa
PMI3	CAAT-box	CAAT	992	4	-	Nicotiana glutinosa
PMI3	STRE	AGGGG	779	5	-	Arabidopsis thaliana
PMI3	GT1-motif	GGTTAA	954	6	-	Arabidopsis thaliana	light responsive element
PMI3	Unnamed__4	CTCC	100	4	+	Petroselinum hortense
PMI3	Unnamed__4	CTCC	453	4	-	Petroselinum hortense
PMI3	Unnamed__4	CTCC	748	4	+	Petroselinum hortense
PMI3	Unnamed__4	CTCC	825	4	+	Petroselinum hortense
PMI3	WUN-motif	AAATTACT	353	8	+	Nicotiana glutinosa
PMI3	AT-rich element	ATAGAAATCAA	518	10	+	Glycine max	binding site of AT-rich DNA binding protein (ATBP-1)
PMI3	Unnamed__6	taTAAATATct	482	10	+	Zea mays
PMI3	CGTCA-motif	CGTCA	29	5	-	Hordeum vulgare	cis-acting regulatory element involved in the MeJA-responsiveness
PMI3	CGTCA-motif	CGTCA	680	5	+	Hordeum vulgare	cis-acting regulatory element involved in the MeJA-responsiveness
PMI3	CGTCA-motif	CGTCA	728	5	+	Hordeum vulgare	cis-acting regulatory element involved in the MeJA-responsiveness
PMI3	as-1	TGACG	29	5	+	Arabidopsis thaliana
PMI3	as-1	TGACG	680	5	-	Arabidopsis thaliana
PMI3	as-1	TGACG	728	5	-	Arabidopsis thaliana
PMI3		motif_sequence	89	4	+	organism	short_function
PMI3		motif_sequence	134	4	-	organism	short_function
PMI3		motif_sequence	820	4	+	organism	short_function
PMI3		motif_sequence	884	4	+	organism	short_function
PMI3		motif_sequence	941	4	+	organism	short_function
PMI3	ERE	ATTTTAAA	35	8	-	Nicotiana glutinos
PMI3	ERE	ATTTTAAA	567	8	-	Nicotiana glutinos
PMI3	TGACG-motif	TGACG	29	5	+	Hordeum vulgare	cis-acting regulatory element involved in the MeJA-responsiveness
PMI3	TGACG-motif	TGACG	680	5	-	Hordeum vulgare	cis-acting regulatory element involved in the MeJA-responsiveness
PMI3	TGACG-motif	TGACG	728	5	-	Hordeum vulgare	cis-acting regulatory element involved in the MeJA-responsiveness
PMI3	Box 4	ATTAAT	369	6	+	Petroselinum crispum	part of a conserved DNA module involved in light responsiveness
PMM	Unnamed__6	taTAAATATct	200	10	-	Zea mays
PMM	Unnamed__6	taTAAATATct	784	10	-	Zea mays
PMM	G-box	TAAACGTG	344	8	+	Brassica oleracea	cis-acting regulatory element involved in light responsiveness
PMM	G-box	CACGTC	717	6	+	Zea mays	cis-acting regulatory element involved in light responsiveness
PMM	Myb	TAACTG	221	6	-	Arabidopsis thaliana
PMM	Myb	CAACTG	957	6	-	Arabidopsis thaliana
PMM	AT~TATA-box	TATATA	787	6	-	Arabidopsis thaliana
PMM	AT~TATA-box	TATATA	789	6	-	Arabidopsis thaliana
PMM	AT~TATA-box	TATATA	816	6	-	Arabidopsis thaliana
PMM	AT~TATA-box	TATATA	818	6	-	Arabidopsis thaliana
PMM		motif_sequence	615	4	+	organism	short_function
PMM		motif_sequence	831	4	-	organism	short_function
PMM		motif_sequence	969	4	-	organism	short_function
PMM	ERE	ATTTTAAA	236	8	-	Nicotiana glutinos
PMM	TATA-box	TATA	143	4	+	Arabidopsis thaliana	core promoter element around -30 of transcription start
PMM	TATA-box	TATA	209	4	+	Arabidopsis thaliana	core promoter element around -30 of transcription start
PMM	TATA-box	ATATAA	510	6	+	Brassica oleracea	core promoter element around -30 of transcription start
PMM	TATA-box	TATA	511	4	-	Arabidopsis thaliana	core promoter element around -30 of transcription start
PMM	TATA-box	taTATAAAtc	785	9	-	Arabidopsis thaliana	core promoter element around -30 of transcription start
PMM	TATA-box	ATATAT	786	6	-	Brassica napus	core promoter element around -30 of transcription start
PMM	TATA-box	TATATA	787	6	-	Arabidopsis thaliana	core promoter element around -30 of transcription start
PMM	TATA-box	ATATAT	788	6	-	Brassica napus	core promoter element around -30 of transcription start
PMM	TATA-box	TATATA	789	6	-	Arabidopsis thaliana	core promoter element around -30 of transcription start
PMM	TATA-box	ATATAA	790	6	+	Brassica oleracea	core promoter element around -30 of transcription start
PMM	TATA-box	TATA	791	4	-	Arabidopsis thaliana	core promoter element around -30 of transcription start
PMM	TATA-box	TATAAA	802	6	-	Helianthus annuus	core promoter element around -30 of transcription start
PMM	TATA-box	TATAA	803	5	-	Arabidopsis thaliana	core promoter element around -30 of transcription start
PMM	TATA-box	TATA	804	4	-	Arabidopsis thaliana	core promoter element around -30 of transcription start
PMM	TATA-box	ATATAT	815	6	-	Brassica napus	core promoter element around -30 of transcription start
PMM	TATA-box	TATATA	816	6	-	Arabidopsis thaliana	core promoter element around -30 of transcription start
PMM	TATA-box	ATATAT	817	6	-	Brassica napus	core promoter element around -30 of transcription start
PMM	TATA-box	TATATA	818	6	-	Arabidopsis thaliana	core promoter element around -30 of transcription start
PMM	TATA-box	TATA	820	4	-	Arabidopsis thaliana	core promoter element around -30 of transcription start
PMM	TATA-box	TATAA	932	5	-	Arabidopsis thaliana	core promoter element around -30 of transcription start
PMM	TATA-box	TATA	933	4	-	Arabidopsis thaliana	core promoter element around -30 of transcription start
PMM	TATA-box	TATA	986	4	-	Arabidopsis thaliana	core promoter element around -30 of transcription start
PMM	G-Box	CACGTT	346	6	-	Pisum sativum	cis-acting regulatory element involved in light responsiveness
PMM	MYC	CATTTG	490	6	-	Arabidopsis thaliana
PMM	TCCC-motif	TCTCCCT	829	7	-	Spinacia oleracea	part of a light responsive element
PMM	CAAT-box	CAAT	19	4	-	Nicotiana glutinosa
PMM	CAAT-box	CAAT	28	4	+	Nicotiana glutinosa
PMM	CAAT-box	CAAT	38	4	-	Nicotiana glutinosa
PMM	CAAT-box	CAAT	42	4	-	Nicotiana glutinosa
PMM	CAAT-box	CAAT	58	4	-	Nicotiana glutinosa
PMM	CAAT-box	CAAAT	91	5	-	Pisum sativum	common cis-acting element in promoter and enhancer regions
PMM	CAAT-box	CAAT	123	4	-	Nicotiana glutinosa
PMM	CAAT-box	CAAAT	155	5	-	Pisum sativum	common cis-acting element in promoter and enhancer regions
PMM	CAAT-box	CAAAT	181	5	+	Pisum sativum	common cis-acting element in promoter and enhancer regions
PMM	CAAT-box	CAAT	187	4	-	Nicotiana glutinosa
PMM	CAAT-box	CAAT	204	4	-	Nicotiana glutinosa
PMM	CAAT-box	CCAAT	260	5	+	Arabidopsis thaliana	common cis-acting element in promoter and enhancer regions
PMM	CAAT-box	CAAT	261	4	+	Nicotiana glutinosa
PMM	CAAT-box	CAAT	265	4	+	Nicotiana glutinosa
PMM	CAAT-box	CCAAT	307	5	+	Arabidopsis thaliana	common cis-acting element in promoter and enhancer regions
PMM	CAAT-box	CAAT	308	4	+	Nicotiana glutinosa
PMM	CAAT-box	CCAAT	339	5	+	Arabidopsis thaliana	common cis-acting element in promoter and enhancer regions
PMM	CAAT-box	CAAT	340	4	+	Nicotiana glutinosa
PMM	CAAT-box	CAAAT	460	5	+	Pisum sativum	common cis-acting element in promoter and enhancer regions
PMM	CAAT-box	CAAT	468	4	+	Nicotiana glutinosa
PMM	CAAT-box	CAAAT	490	5	+	Pisum sativum	common cis-acting element in promoter and enhancer regions
PMM	CAAT-box	CAAAT	500	5	-	Pisum sativum	common cis-acting element in promoter and enhancer regions
PMM	CAAT-box	CAAAT	637	5	+	Pisum sativum	common cis-acting element in promoter and enhancer regions
PMM	CAAT-box	CCAAT	657	5	+	Arabidopsis thaliana	common cis-acting element in promoter and enhancer regions
PMM	CAAT-box	CAAT	658	4	+	Nicotiana glutinosa
PMM	CAAT-box	CAAT	676	4	-	Nicotiana glutinosa
PMM	CAAT-box	CAAT	685	4	+	Nicotiana glutinosa
PMM	CAAT-box	CAAAT	741	5	+	Pisum sativum	common cis-acting element in promoter and enhancer regions
PMM	CAAT-box	CAAT	780	4	+	Nicotiana glutinosa
PMM	CAAT-box	CAAT	798	4	-	Nicotiana glutinosa
PMM	CAAT-box	CCAAT	809	5	-	Arabidopsis thaliana	common cis-acting element in promoter and enhancer regions
PMM	CAAT-box	CCAAT	851	5	-	Arabidopsis thaliana	common cis-acting element in promoter and enhancer regions
PMM	CAAT-box	CAAAT	894	5	-	Pisum sativum	common cis-acting element in promoter and enhancer regions
PMM	CAAT-box	CAAAT	899	5	-	Pisum sativum	common cis-acting element in promoter and enhancer regions
PMM	CAAT-box	CAAAT	915	5	-	Pisum sativum	common cis-acting element in promoter and enhancer regions
PMM	CAAT-box	CAAT	944	4	+	Nicotiana glutinosa
PMM	ABRE	ACGTG	347	5	+	Arabidopsis thaliana	cis-acting element involved in the abscisic acid responsiveness
PMM	ABRE	ACGTG	717	5	-	Arabidopsis thaliana	cis-acting element involved in the abscisic acid responsiveness
PMM	MYB	CAACCA	569	6	+	Arabidopsis thaliana
PMM	MBS	CAACTG	957	6	-	Arabidopsis thaliana	MYB binding site involved in drought-inducibility
PMM	GT1-motif	GGTTAAT	855	7	+	Avena sativa	light responsive element
PMM	AE-box	AGAAACAA	883	8	-	Arabidopsis thaliana	part of a module for light response
PMM	Unnamed__4	CTCC	578	4	+	Petroselinum hortense
PMM	Unnamed__4	CTCC	629	4	+	Petroselinum hortense
PMM	Unnamed__4	CTCC	831	4	-	Petroselinum hortense
PMM	Unnamed__4	CTCC	969	4	-	Petroselinum hortense
GalUR2	CCGTCC-box	CCGTCC	983	6	+	Petroselinum hortense
GalUR2	Myb	CAACTG	397	6	+	Arabidopsis thaliana
GalUR2	STRE	AGGGG	462	5	+	Arabidopsis thaliana
GalUR2	STRE	AGGGG	574	5	+	Arabidopsis thaliana
GalUR2	TCA	TCATCTTCAT	220	9	-	Pisum sativum
GalUR2	TATA-box	ATATAT	40	6	+	Brassica napus	core promoter element around -30 of transcription start
GalUR2	TATA-box	TATA	41	4	+	Arabidopsis thaliana	core promoter element around -30 of transcription start
GalUR2	TATA-box	ATTATA	111	6	+	Brassica napus	core promoter element around -30 of transcription start
GalUR2	TATA-box	TATAA	112	5	-	Arabidopsis thaliana	core promoter element around -30 of transcription start
GalUR2	TATA-box	TATA	113	4	+	Arabidopsis thaliana	core promoter element around -30 of transcription start
GalUR2	TATA-box	TATAAAA	214	7	-	Pisum sativum	core promoter element around -30 of transcription start
GalUR2	TATA-box	TATAAA	215	6	-	Helianthus annuus	core promoter element around -30 of transcription start
GalUR2	TATA-box	TATAA	216	5	-	Arabidopsis thaliana	core promoter element around -30 of transcription start
GalUR2	TATA-box	TATA	217	4	+	Arabidopsis thaliana	core promoter element around -30 of transcription start
GalUR2	TATA-box	TATA	306	4	+	Arabidopsis thaliana	core promoter element around -30 of transcription start
GalUR2	TATA-box	ATATAA	311	6	+	Brassica oleracea	core promoter element around -30 of transcription start
GalUR2	TATA-box	TATA	312	4	+	Arabidopsis thaliana	core promoter element around -30 of transcription start
GalUR2	TATA-box	TATA	550	4	-	Arabidopsis thaliana	core promoter element around -30 of transcription start
GalUR2	TATA-box	TATACA	596	6	-	Helianthus annuus	core promoter element around -30 of transcription start
GalUR2	TATA-box	TATA	598	4	-	Arabidopsis thaliana	core promoter element around -30 of transcription start
GalUR2	TATA-box	ATTATA	605	6	+	Brassica napus	core promoter element around -30 of transcription start
GalUR2	TATA-box	TATAA	606	5	-	Arabidopsis thaliana	core promoter element around -30 of transcription start
GalUR2	TATA-box	TATA	607	4	-	Arabidopsis thaliana	core promoter element around -30 of transcription start
GalUR2	TATA-box	TATAAAA	780	7	-	Pisum sativum	core promoter element around -30 of transcription start
GalUR2	TATA-box	TATAAA	781	6	-	Helianthus annuus	core promoter element around -30 of transcription start
GalUR2	TATA-box	TATAA	782	5	-	Arabidopsis thaliana	core promoter element around -30 of transcription start
GalUR2	TATA-box	TATA	783	4	-	Arabidopsis thaliana	core promoter element around -30 of transcription start
GalUR2	TATA-box	TATA	869	4	-	Arabidopsis thaliana	core promoter element around -30 of transcription start
GalUR2	TATA-box	TATTTAAA	884	8	-	Arabidopsis thaliana	core promoter element around -30 of transcription start
GalUR2	TATA-box	TATA	964	4	-	Arabidopsis thaliana	core promoter element around -30 of transcription start
GalUR2	O2-site	GATGATGTGG	88	9	-	Zea mays	cis-acting regulatory element involved in zein metabolism regulation
GalUR2		motif_sequence	222	4	-	organism	short_function
GalUR2		motif_sequence	270	4	-	organism	short_function
GalUR2		motif_sequence	284	4	-	organism	short_function
GalUR2		motif_sequence	300	4	+	organism	short_function
GalUR2		motif_sequence	340	4	+	organism	short_function
GalUR2		motif_sequence	391	4	+	organism	short_function
GalUR2		motif_sequence	413	4	-	organism	short_function
GalUR2		motif_sequence	451	4	+	organism	short_function
GalUR2		motif_sequence	929	4	+	organism	short_function
GalUR2		motif_sequence	934	4	+	organism	short_function
GalUR2		motif_sequence	978	4	+	organism	short_function
GalUR2	G-box	TACGTG	474	6	+	Arabidopsis thaliana	cis-acting regulatory element involved in light responsiveness
GalUR2	ATC-motif	TGCTATCCA	237	9	-	Pisum sativum	part of a conserved DNA module involved in light responsiveness
GalUR2	GARE-motif	TCTGTTG	724	7	-	Brassica oleracea	gibberellin-responsive element
GalUR2	MYB	TAACCA	147	6	-	Arabidopsis thaliana
GalUR2	MYB	CAACAG	724	6	+	Arabidopsis thaliana
GalUR2	CCAAT-box	CAACGG	345	6	+	Hordeum vulgare	MYBHv1 binding site
GalUR2	ABRE4	CACGTA	474	6	-	Zea mays
GalUR2	ABRE	ACGTG	475	5	+	Arabidopsis thaliana	cis-acting element involved in the abscisic acid responsiveness
GalUR2	MYB-like sequence	TAACCA	147	6	-	Arabidopsis thaliana
GalUR2	CCGTCC motif	CCGTCC	983	6	+	Nicotiana tabacum
GalUR2	GT1-motif	GGTTAA	148	6	+	Arabidopsis thaliana	light responsive element
GalUR2	GT1-motif	GGTTAA	909	6	+	Arabidopsis thaliana	light responsive element
GalUR2	TATA	TATAAAAT	779	8	-	Arabidopsis thaliana
GalUR2	Box 4	ATTAAT	591	6	-	Petroselinum crispum	part of a conserved DNA module involved in light responsiveness
GalUR2	CAAT-box	CAAT	160	4	+	Nicotiana glutinosa
GalUR2	CAAT-box	CAAT	336	4	-	Nicotiana glutinosa
GalUR2	CAAT-box	CAAT	365	4	+	Nicotiana glutinosa
GalUR2	CAAT-box	CAAAT	386	5	+	Pisum sativum	common cis-acting element in promoter and enhancer regions
GalUR2	CAAT-box	CAAT	417	4	-	Nicotiana glutinosa
GalUR2	CAAT-box	CAAT	513	4	-	Nicotiana glutinosa
GalUR2	CAAT-box	CAAT	603	4	+	Nicotiana glutinosa
GalUR2	CAAT-box	CAAAT	641	5	-	Pisum sativum	common cis-acting element in promoter and enhancer regions
GalUR2	CAAT-box	CAAAT	658	5	-	Pisum sativum	common cis-acting element in promoter and enhancer regions
GalUR2	CAAT-box	CAAT	707	4	+	Nicotiana glutinosa
GalUR2	CAAT-box	CAAT	736	4	+	Nicotiana glutinosa
GalUR2	CAAT-box	CAAAT	794	5	+	Pisum sativum	common cis-acting element in promoter and enhancer regions
GalUR2	CAAT-box	CAAAT	799	5	+	Pisum sativum	common cis-acting element in promoter and enhancer regions
GalUR2	CAAT-box	CAAAT	813	5	+	Pisum sativum	common cis-acting element in promoter and enhancer regions
GalUR2	CAAT-box	CAAT	834	4	+	Nicotiana glutinosa
GalUR2	CAAT-box	CAAAT	875	5	-	Pisum sativum	common cis-acting element in promoter and enhancer regions
GalUR2	CAAT-box	TGCCAAC	937	7	+	Petunia hybrida	common cis-acting element in promoter and enhancer regions
GalUR2	CAAT-box	CAAAT	956	5	+	Pisum sativum	common cis-acting element in promoter and enhancer regions
GalUR2	Sp1	GGGCGG	921	6	+	Oryza sativa	light responsive element
GalUR2	CAT-box	GCCACT	87	6	+	Arabidopsis thaliana	cis-acting regulatory element related to meristem expression
GalUR2	MYC	CATTTG	640	6	+	Arabidopsis thaliana
GalUR2	chs-CMA2a	TCACTTGA	357	8	-	Petroselinum crispum	part of a light responsive element
GalUR2	ABRE3a	TACGTG	474	6	+	Zea mays
GalUR2	Unnamed__4	CTCC	255	4	-	Petroselinum hortense
GalUR2	Unnamed__4	CTCC	270	4	-	Petroselinum hortense
GalUR2	Unnamed__4	CTCC	318	4	+	Petroselinum hortense
GalUR2	Unnamed__4	CTCC	466	4	-	Petroselinum hortense
GalUR2	Unnamed__4	CTCC	578	4	-	Petroselinum hortense
GalUR2	Unnamed__4	CTCC	742	4	+	Petroselinum hortense
GalUR2	Unnamed__4	CTCC	824	4	-	Petroselinum hortense
GalUR2	AAGAA-motif	GAAAGAA	352	7	-	Avena sativa
GalUR2	F-box	CTATTCTCATT	746	10	+	Lycopersicon esculentum
GalUR2	ARE	AAACCA	684	6	+	Zea mays	cis-acting regulatory element essential for the anaerobic induction
GalUR2	MBS	CAACTG	397	6	+	Arabidopsis thaliana	MYB binding site involved in drought-inducibility
GalUR2	A-box	CCGTCC	983	6	+	Petroselinum crispum	cis-acting regulatory element
GalUR2	GCN4_motif	TGAGTCA	540	7	+	Oryza sativa	cis-regulatory element involved in endosperm expression
GalUR2	Myb-binding site	CAACAG	724	6	+	Nicotiana tabacum
GalUR2	DRE1	ACCGAGA	133	7	+	Zea mays
GalUR2	MYB recognition site	CCGTTG	345	6	-	Arabidopsis thaliana
GulLO1	AC-I	(T/C)C(T/C)(C/T)ACC(T/C)ACC	879	85	+	Phaseolus vulgaris
GulLO1	AC-I	(T/C)C(T/C)(C/T)ACC(T/C)ACC	883	85	+	Phaseolus vulgaris
GulLO1	Unnamed__4	CTCC	833	4	+	Petroselinum hortense
GulLO1	Unnamed__4	CTCC	856	4	+	Petroselinum hortense
GulLO1	Unnamed__4	CTCC	859	4	+	Petroselinum hortense
GulLO1	Unnamed__4	CTCC	894	4	+	Petroselinum hortense
GulLO1	ABRE3a	TACGTG	47	6	-	Zea mays
GulLO1	as-1	TGACG	396	5	-	Arabidopsis thaliana
GulLO1	CAAT-box	CAAAT	163	5	+	Pisum sativum	common cis-acting element in promoter and enhancer regions
GulLO1	CAAT-box	CAAT	205	4	-	Nicotiana glutinosa
GulLO1	CAAT-box	CAAT	258	4	-	Nicotiana glutinosa
GulLO1	CAAT-box	CAAAT	280	5	+	Pisum sativum	common cis-acting element in promoter and enhancer regions
GulLO1	CAAT-box	CAAAT	283	5	-	Pisum sativum	common cis-acting element in promoter and enhancer regions
GulLO1	CAAT-box	CAAT	300	4	+	Nicotiana glutinosa
GulLO1	CAAT-box	CAAAT	382	5	-	Pisum sativum	common cis-acting element in promoter and enhancer regions
GulLO1	CAAT-box	CAAAT	408	5	+	Pisum sativum	common cis-acting element in promoter and enhancer regions
GulLO1	CAAT-box	CAAAT	446	5	+	Pisum sativum	common cis-acting element in promoter and enhancer regions
GulLO1	CAAT-box	CCAAT	481	5	+	Arabidopsis thaliana	common cis-acting element in promoter and enhancer regions
GulLO1	CAAT-box	CAAT	482	4	+	Nicotiana glutinosa
GulLO1	CAAT-box	CCAAT	493	5	+	Arabidopsis thaliana	common cis-acting element in promoter and enhancer regions
GulLO1	CAAT-box	CAAT	494	4	+	Nicotiana glutinosa
GulLO1	CAAT-box	CAAT	514	4	+	Nicotiana glutinosa
GulLO1	CAAT-box	CAAT	586	4	-	Nicotiana glutinosa
GulLO1	CAAT-box	CAAT	649	4	-	Nicotiana glutinosa
GulLO1	CAAT-box	CAAT	661	4	-	Nicotiana glutinosa
GulLO1	CAAT-box	CAAT	725	4	-	Nicotiana glutinosa
GulLO1	CAAT-box	CAAT	734	4	+	Nicotiana glutinosa
GulLO1	CAAT-box	CAAT	742	4	-	Nicotiana glutinosa
GulLO1	CAAT-box	CAAT	849	4	+	Nicotiana glutinosa
GulLO1	CAAT-box	CAAT	927	4	+	Nicotiana glutinosa
GulLO1	CAAT-box	CAAT	969	4	+	Nicotiana glutinosa
GulLO1	G-Box	CACGTG	369	6	+	Pisum sativum	cis-acting regulatory element involved in light responsiveness
GulLO1	TCA-element	CCATCTTTTT	199	9	-	Nicotiana tabacum	cis-acting element involved in salicylic acid responsiveness
GulLO1	Unnamed__6	taTAAATATct	150	10	-	Zea mays
GulLO1	ERE	ATTTTAAA	425	8	-	Nicotiana glutinos
GulLO1	TGA-element	AACGAC	527	6	+	Brassica oleracea	auxin-responsive element
GulLO1	GCN4_motif	TGAGTCA	286	7	-	Oryza sativa	cis-regulatory element involved in endosperm expression
GulLO1		motif_sequence	191	4	+	organism	short_function
GulLO1		motif_sequence	229	4	-	organism	short_function
GulLO1		motif_sequence	606	4	+	organism	short_function
GulLO1	G-box	TACGTG	47	6	-	Arabidopsis thaliana	cis-acting regulatory element involved in light responsiveness
GulLO1	G-box	CACGTG	369	6	+	Arabidopsis thaliana	cis-acting regulatory element involved in light responsiveness
GulLO1	G-box	CACGTC	394	6	+	Zea mays	cis-acting regulatory element involved in light responsiveness
GulLO1	G-box	CACGTC	530	6	-	Zea mays	cis-acting regulatory element involved in light responsiveness
GulLO1	TGACG-motif	TGACG	396	5	-	Hordeum vulgare	cis-acting regulatory element involved in the MeJA-responsiveness
GulLO1	ATCT-motif	AATCTAATCC	443	9	+	Pisum sativum	part of a conserved DNA module involved in light responsiveness
GulLO1	TCA	TCATCTTCAT	936	9	+	Pisum sativum
GulLO1	TATA-box	TATAA	13	5	-	Arabidopsis thaliana	core promoter element around -30 of transcription start
GulLO1	TATA-box	TATA	14	4	+	Arabidopsis thaliana	core promoter element around -30 of transcription start
GulLO1	TATA-box	TATA	36	4	+	Arabidopsis thaliana	core promoter element around -30 of transcription start
GulLO1	TATA-box	ATTATA	115	6	+	Brassica napus	core promoter element around -30 of transcription start
GulLO1	TATA-box	TATATAA	116	7	-	Arabidopsis thaliana	core promoter element around -30 of transcription start
GulLO1	TATA-box	TATATA	117	6	+	Arabidopsis thaliana	core promoter element around -30 of transcription start
GulLO1	TATA-box	TATA	119	4	+	Arabidopsis thaliana	core promoter element around -30 of transcription start
GulLO1	TATA-box	TATAAATA	153	8	-	Daucus carota	core promoter element around -30 of transcription start
GulLO1	TATA-box	TATAAAT	154	7	-	Brassica juncea	core promoter element around -30 of transcription start
GulLO1	TATA-box	TATAAA	155	6	-	Helianthus annuus	core promoter element around -30 of transcription start
GulLO1	TATA-box	TATAA	156	5	-	Arabidopsis thaliana	core promoter element around -30 of transcription start
GulLO1	TATA-box	TATA	157	4	+	Arabidopsis thaliana	core promoter element around -30 of transcription start
GulLO1	TATA-box	TATAAAT	292	7	-	Brassica juncea	core promoter element around -30 of transcription start
GulLO1	TATA-box	TATAAA	293	6	-	Helianthus annuus	core promoter element around -30 of transcription start
GulLO1	TATA-box	TATAA	294	5	-	Arabidopsis thaliana	core promoter element around -30 of transcription start
GulLO1	TATA-box	TATA	295	4	+	Arabidopsis thaliana	core promoter element around -30 of transcription start
GulLO1	TATA-box	TACATAAA	309	8	+	Oryza sativa	core promoter element around -30 of transcription start
GulLO1	TATA-box	TATTTAAA	423	8	+	Arabidopsis thaliana	core promoter element around -30 of transcription start
GulLO1	TATA-box	ATTATA	501	6	+	Brassica napus	core promoter element around -30 of transcription start
GulLO1	TATA-box	TATAA	502	5	-	Arabidopsis thaliana	core promoter element around -30 of transcription start
GulLO1	TATA-box	TATA	503	4	-	Arabidopsis thaliana	core promoter element around -30 of transcription start
GulLO1	TATA-box	ATATAT	597	6	-	Brassica napus	core promoter element around -30 of transcription start
GulLO1	TATA-box	TATA	598	4	-	Arabidopsis thaliana	core promoter element around -30 of transcription start
GulLO1	TATA-box	TATA	695	4	-	Arabidopsis thaliana	core promoter element around -30 of transcription start
GulLO1	TATA-box	taTATAAAtc	747	10	-	Arabidopsis thaliana	core promoter element around -30 of transcription start
GulLO1	TATA-box	TATAAAT	748	7	-	Brassica juncea	core promoter element around -30 of transcription start
GulLO1	TATA-box	TATAAA	749	6	-	Helianthus annuus	core promoter element around -30 of transcription start
GulLO1	TATA-box	TATATAA	750	7	-	Arabidopsis thaliana	core promoter element around -30 of transcription start
GulLO1	TATA-box	TATATA	751	6	-	Arabidopsis thaliana	core promoter element around -30 of transcription start
GulLO1	TATA-box	ATATAT	752	6	-	Brassica napus	core promoter element around -30 of transcription start
GulLO1	TATA-box	TATATA	753	6	-	Arabidopsis thaliana	core promoter element around -30 of transcription start
GulLO1	TATA-box	ATATAA	754	6	+	Brassica oleracea	core promoter element around -30 of transcription start
GulLO1	TATA-box	TATA	755	4	-	Arabidopsis thaliana	core promoter element around -30 of transcription start
GulLO1	TATA-box	TATAAA	941	6	-	Helianthus annuus	core promoter element around -30 of transcription start
GulLO1	TATA-box	TATAA	942	5	-	Arabidopsis thaliana	core promoter element around -30 of transcription start
GulLO1	TATA-box	TATA	943	4	-	Arabidopsis thaliana	core promoter element around -30 of transcription start
GulLO1	chs-CMA1a	TTACTTAA	763	8	+	Daucus carota	part of a light responsive element
GulLO1	W box	TTGACC	666	6	-	Arabidopsis thaliana
GulLO1	AC-II	TCACCAACCCCC	895	11	+	Populus tremuloides
GulLO1	CGTCA-motif	CGTCA	396	5	+	Hordeum vulgare	cis-acting regulatory element involved in the MeJA-responsiveness
GulLO1	Unnamed__1	GCCACGTGGC	367	9	+	Petunia sp.
GulLO1	Unnamed__1	CGTGG	368	5	-	Zea mays
GulLO1	Unnamed__1	CGTGG	532	5	+	Zea mays
GulLO1	Myb	TAACTG	58	6	-	Arabidopsis thaliana
GulLO1	Myb	TAACTG	184	6	-	Arabidopsis thaliana
GulLO1	STRE	AGGGG	28	5	+	Arabidopsis thaliana
GulLO1	Box 4	ATTAAT	21	6	+	Petroselinum crispum	part of a conserved DNA module involved in light responsiveness
GulLO1	Box 4	ATTAAT	484	6	+	Petroselinum crispum	part of a conserved DNA module involved in light responsiveness
GulLO1	Box 4	ATTAAT	736	6	-	Petroselinum crispum	part of a conserved DNA module involved in light responsiveness
GulLO1	ABRE	ACGTG	47	5	-	Arabidopsis thaliana	cis-acting element involved in the abscisic acid responsiveness
GulLO1	ABRE	GACACGTGGC	367	9	-	Triticum aestivum	cis-acting element involved in the abscisic acid responsiveness
GulLO1	ABRE	CACGTG	369	6	+	Arabidopsis thaliana	cis-acting element involved in the abscisic acid responsiveness
GulLO1	ABRE	ACGTG	370	5	+	Arabidopsis thaliana	cis-acting element involved in the abscisic acid responsiveness
GulLO1	ABRE	ACGTG	394	5	-	Arabidopsis thaliana	cis-acting element involved in the abscisic acid responsiveness
GulLO1	ABRE	ACGTG	531	5	+	Arabidopsis thaliana	cis-acting element involved in the abscisic acid responsiveness
GulLO1	I-box	GTATAAGGCC	817	9	+	Larix laricina	part of a light responsive element
GulLO1	GC-motif	CCCCCG	876	6	+	Zea mays	enhancer-like element involved in anoxic specific inducibility
GulLO1	ABRE4	CACGTA	47	6	+	Zea mays
GulLO1	AT~TATA-box	TATATA	117	6	+	Arabidopsis thaliana
GulLO1	AT~TATA-box	TATATAAA	749	8	-	Arabidopsis thaliana
GulLO1	AT~TATA-box	TATATA	751	6	-	Arabidopsis thaliana
GulLO1	AT~TATA-box	TATATA	753	6	-	Arabidopsis thaliana
GulLO2	ERE	ATTTTAAA	213	8	-	Nicotiana glutinos
GulLO2	ERE	ATTTTAAA	364	8	+	Nicotiana glutinos
GulLO2	ERE	ATTTTAAA	366	8	-	Nicotiana glutinos
GulLO2	Box 4	ATTAAT	427	6	+	Petroselinum crispum	part of a conserved DNA module involved in light responsiveness
GulLO2	Myc	TCTCTTA	160	7	-	Arabidopsis thaliana
GulLO2	ARE	AAACCA	180	6	+	Zea mays	cis-acting regulatory element essential for the anaerobic induction
GulLO2	AT~TATA-box	TATATA	21	6	+	Arabidopsis thaliana
GulLO2	AT~TATA-box	TATATA	49	6	+	Arabidopsis thaliana
GulLO2	AT~TATA-box	TATATAAA	205	8	-	Arabidopsis thaliana
GulLO2	AT~TATA-box	TATATA	207	6	+	Arabidopsis thaliana
GulLO2	LTR	CCGAAA	842	6	+	Hordeum vulgare	cis-acting element involved in low-temperature responsiveness
GulLO2	chs-CMA2a	TCACTTGA	72	8	-	Petroselinum crispum	part of a light responsive element
GulLO2		motif_sequence	147	4	+	organism	short_function
GulLO2		motif_sequence	558	4	-	organism	short_function
GulLO2		motif_sequence	784	4	-	organism	short_function
GulLO2		motif_sequence	917	4	+	organism	short_function
GulLO2	TGACG-motif	TGACG	81	5	+	Hordeum vulgare	cis-acting regulatory element involved in the MeJA-responsiveness
GulLO2	CAAT-box	CAAT	42	4	+	Nicotiana glutinosa
GulLO2	CAAT-box	CAAT	79	4	-	Nicotiana glutinosa
GulLO2	CAAT-box	CAAT	89	4	+	Nicotiana glutinosa
GulLO2	CAAT-box	CAAT	174	4	+	Nicotiana glutinosa
GulLO2	CAAT-box	CAAAT	187	5	-	Pisum sativum	common cis-acting element in promoter and enhancer regions
GulLO2	CAAT-box	CAAT	197	4	+	Nicotiana glutinosa
GulLO2	CAAT-box	CAAT	259	4	-	Nicotiana glutinosa
GulLO2	CAAT-box	CAAAT	298	5	-	Pisum sativum	common cis-acting element in promoter and enhancer regions
GulLO2	CAAT-box	CAAAT	374	5	+	Pisum sativum	common cis-acting element in promoter and enhancer regions
GulLO2	CAAT-box	CAAT	393	4	-	Nicotiana glutinosa
GulLO2	CAAT-box	CAAT	431	4	-	Nicotiana glutinosa
GulLO2	CAAT-box	CAAAT	499	5	-	Pisum sativum	common cis-acting element in promoter and enhancer regions
GulLO2	CAAT-box	CAAT	509	4	-	Nicotiana glutinosa
GulLO2	CAAT-box	CAAT	788	4	-	Nicotiana glutinosa
GulLO2	CAAT-box	CAAT	818	4	+	Nicotiana glutinosa
GulLO2	CAAT-box	CAAT	830	4	-	Nicotiana glutinosa
GulLO2	CAAT-box	CAAT	859	4	+	Nicotiana glutinosa
GulLO2	CAAT-box	CAAT	908	4	+	Nicotiana glutinosa
GulLO2	CAAT-box	CAAAT	939	5	+	Pisum sativum	common cis-acting element in promoter and enhancer regions
GulLO2	CAAT-box	CCAAT	969	5	+	Arabidopsis thaliana	common cis-acting element in promoter and enhancer regions
GulLO2	CAAT-box	CAAT	970	4	+	Nicotiana glutinosa
GulLO2	CGTCA-motif	CGTCA	81	5	-	Hordeum vulgare	cis-acting regulatory element involved in the MeJA-responsiveness
GulLO2	Sp1	GGGCGG	961	6	+	Oryza sativa	light responsive element
GulLO2	TATA-box	ATATAT	20	6	+	Brassica napus	core promoter element around -30 of transcription start
GulLO2	TATA-box	TATATA	21	6	+	Arabidopsis thaliana	core promoter element around -30 of transcription start
GulLO2	TATA-box	ATATAT	22	6	+	Brassica napus	core promoter element around -30 of transcription start
GulLO2	TATA-box	TATA	23	4	+	Arabidopsis thaliana	core promoter element around -30 of transcription start
GulLO2	TATA-box	ATATAA	31	6	+	Brassica oleracea	core promoter element around -30 of transcription start
GulLO2	TATA-box	TATA	32	4	+	Arabidopsis thaliana	core promoter element around -30 of transcription start
GulLO2	TATA-box	ATATAT	48	6	+	Brassica napus	core promoter element around -30 of transcription start
GulLO2	TATA-box	TATATA	49	6	+	Arabidopsis thaliana	core promoter element around -30 of transcription start
GulLO2	TATA-box	ATATAT	50	6	+	Brassica napus	core promoter element around -30 of transcription start
GulLO2	TATA-box	TATA	51	4	+	Arabidopsis thaliana	core promoter element around -30 of transcription start
GulLO2	TATA-box	TATAAAA	204	7	-	Pisum sativum	core promoter element around -30 of transcription start
GulLO2	TATA-box	TATAAA	205	6	-	Helianthus annuus	core promoter element around -30 of transcription start
GulLO2	TATA-box	TATATAA	206	7	-	Arabidopsis thaliana	core promoter element around -30 of transcription start
GulLO2	TATA-box	TATATA	207	6	+	Arabidopsis thaliana	core promoter element around -30 of transcription start
GulLO2	TATA-box	ATATAT	208	6	+	Brassica napus	core promoter element around -30 of transcription start
GulLO2	TATA-box	TATA	209	4	+	Arabidopsis thaliana	core promoter element around -30 of transcription start
GulLO2	TATA-box	TATTTAAA	211	8	+	Arabidopsis thaliana	core promoter element around -30 of transcription start
GulLO2	TATA-box	TAAAGATT	244	8	-	Arabidopsis thaliana	core promoter element around -30 of transcription start
GulLO2	TATA-box	TACAAAA	250	7	+	Oryza sativa	core promoter element around -30 of transcription start
GulLO2	TATA-box	TATTTAAA	280	8	+	Arabidopsis thaliana	core promoter element around -30 of transcription start
GulLO2	TATA-box	ATATAT	413	6	+	Brassica napus	core promoter element around -30 of transcription start
GulLO2	TATA-box	TATA	414	4	+	Arabidopsis thaliana	core promoter element around -30 of transcription start
GulLO2	TATA-box	ATATAT	469	6	+	Brassica napus	core promoter element around -30 of transcription start
GulLO2	TATA-box	TATA	470	4	+	Arabidopsis thaliana	core promoter element around -30 of transcription start
GulLO2	TATA-box	TATTTAAA	472	8	+	Arabidopsis thaliana	core promoter element around -30 of transcription start
GulLO2	TATA-box	TATTTAAA	474	8	-	Arabidopsis thaliana	core promoter element around -30 of transcription start
GulLO2	TATA-box	TATA	607	4	-	Arabidopsis thaliana	core promoter element around -30 of transcription start
GulLO2	TATA-box	TATA	612	4	-	Arabidopsis thaliana	core promoter element around -30 of transcription start
GulLO2	TATA-box	TATA	618	4	-	Arabidopsis thaliana	core promoter element around -30 of transcription start
GulLO2	TATA-box	TATA	624	4	-	Arabidopsis thaliana	core promoter element around -30 of transcription start
GulLO2	TATA-box	TATA	630	4	-	Arabidopsis thaliana	core promoter element around -30 of transcription start
GulLO2	TATA-box	TATA	636	4	-	Arabidopsis thaliana	core promoter element around -30 of transcription start
GulLO2	TATA-box	ATTATA	641	6	+	Brassica napus	core promoter element around -30 of transcription start
GulLO2	TATA-box	TATAA	642	5	-	Arabidopsis thaliana	core promoter element around -30 of transcription start
GulLO2	TATA-box	TATA	643	4	-	Arabidopsis thaliana	core promoter element around -30 of transcription start
GulLO2	TATA-box	ATTATA	648	6	+	Brassica napus	core promoter element around -30 of transcription start
GulLO2	TATA-box	TATAA	649	5	-	Arabidopsis thaliana	core promoter element around -30 of transcription start
GulLO2	TATA-box	TATA	650	4	-	Arabidopsis thaliana	core promoter element around -30 of transcription start
GulLO2	TATA-box	ATATAA	655	6	+	Brassica oleracea	core promoter element around -30 of transcription start
GulLO2	TATA-box	TATA	656	4	-	Arabidopsis thaliana	core promoter element around -30 of transcription start
GulLO2	TATA-box	ATTATA	660	6	+	Brassica napus	core promoter element around -30 of transcription start
GulLO2	TATA-box	TATAA	661	5	-	Arabidopsis thaliana	core promoter element around -30 of transcription start
GulLO2	TATA-box	TATA	662	4	-	Arabidopsis thaliana	core promoter element around -30 of transcription start
GulLO2	TATA-box	ATTATA	667	6	+	Brassica napus	core promoter element around -30 of transcription start
GulLO2	TATA-box	TATAA	668	5	-	Arabidopsis thaliana	core promoter element around -30 of transcription start
GulLO2	TATA-box	TATA	669	4	-	Arabidopsis thaliana	core promoter element around -30 of transcription start
GulLO2	TATA-box	ATTATA	674	6	+	Brassica napus	core promoter element around -30 of transcription start
GulLO2	TATA-box	TATAA	675	5	-	Arabidopsis thaliana	core promoter element around -30 of transcription start
GulLO2	TATA-box	TATA	676	4	-	Arabidopsis thaliana	core promoter element around -30 of transcription start
GulLO2	TATA-box	TATATTTATATTT	680	12	-	Avena sativa	core promoter element around -30 of transcription start
GulLO2	TATA-box	TATA	683	4	-	Arabidopsis thaliana	core promoter element around -30 of transcription start
GulLO2	TATA-box	TATA	689	4	-	Arabidopsis thaliana	core promoter element around -30 of transcription start
GulLO2	TATA-box	ATTATA	694	6	+	Brassica napus	core promoter element around -30 of transcription start
GulLO2	TATA-box	TATAA	695	5	-	Arabidopsis thaliana	core promoter element around -30 of transcription start
GulLO2	TATA-box	TATA	696	4	-	Arabidopsis thaliana	core promoter element around -30 of transcription start
GulLO2	TATA-box	ATTATA	701	6	+	Brassica napus	core promoter element around -30 of transcription start
GulLO2	TATA-box	TATAA	702	5	-	Arabidopsis thaliana	core promoter element around -30 of transcription start
GulLO2	TATA-box	TATA	703	4	-	Arabidopsis thaliana	core promoter element around -30 of transcription start
GulLO2	TATA-box	ATTATA	708	6	+	Brassica napus	core promoter element around -30 of transcription start
GulLO2	TATA-box	TATAA	709	5	-	Arabidopsis thaliana	core promoter element around -30 of transcription start
GulLO2	TATA-box	TATA	710	4	-	Arabidopsis thaliana	core promoter element around -30 of transcription start
GulLO2	TATA-box	TATAA	723	5	-	Arabidopsis thaliana	core promoter element around -30 of transcription start
GulLO2	TATA-box	TATA	724	4	-	Arabidopsis thaliana	core promoter element around -30 of transcription start
GulLO2	TATA-box	TATA	767	4	-	Arabidopsis thaliana	core promoter element around -30 of transcription start
GulLO2	TATA-box	TATATTTATATTT	888	12	+	Avena sativa	core promoter element around -30 of transcription start
GulLO2	TATA-box	TATAAATA	890	8	-	Daucus carota	core promoter element around -30 of transcription start
GulLO2	TATA-box	TATAAAT	891	7	-	Brassica juncea	core promoter element around -30 of transcription start
GulLO2	TATA-box	TATAAA	892	6	-	Helianthus annuus	core promoter element around -30 of transcription start
GulLO2	TATA-box	TATAA	893	5	-	Arabidopsis thaliana	core promoter element around -30 of transcription start
GulLO2	TATA-box	TATA	894	4	-	Arabidopsis thaliana	core promoter element around -30 of transcription start
GulLO2	as-1	TGACG	81	5	+	Arabidopsis thaliana
GulLO2	DRE core	GCCGAC	903	6	-	Arabidopsis thaliana
MIOX1	TCA-element	CCATCTTTTT	497	9	-	Nicotiana tabacum	cis-acting element involved in salicylic acid responsiveness
MIOX1	GT1-motif	GGTTAA	878	6	-	Arabidopsis thaliana	light responsive element
MIOX1	Box 4	ATTAAT	350	6	+	Petroselinum crispum	part of a conserved DNA module involved in light responsiveness
MIOX1	Box 4	ATTAAT	459	6	+	Petroselinum crispum	part of a conserved DNA module involved in light responsiveness
MIOX1	Unnamed__6	taTAAATATct	401	10	+	Zea mays
MIOX1	Unnamed__2	AACCTAACCT	416	9	+	Petroselinum hortense
MIOX1	AuxRR-core	GGTCCAT	508	7	+	Nicotiana tabacum	cis-acting regulatory element involved in auxin responsiveness
MIOX1	WUN-motif	TTATTACAT	182	9	+	Nicotiana glutinosa
MIOX1	WUN-motif	TAATTACTC	233	9	-	Nicotiana glutinosa
MIOX1	TATC-box	TATCCCA	638	7	-	Oryza sativa	cis-acting element involved in gibberellin-responsiveness
MIOX1	LTR	CCGAAA	827	6	+	Hordeum vulgare	cis-acting element involved in low-temperature responsiveness
MIOX1		motif_sequence	173	4	+	organism	short_function
MIOX1		motif_sequence	278	4	+	organism	short_function
MIOX1		motif_sequence	322	4	+	organism	short_function
MIOX1		motif_sequence	408	4	+	organism	short_function
MIOX1		motif_sequence	602	4	+	organism	short_function
MIOX1		motif_sequence	611	4	-	organism	short_function
MIOX1	AAGAA-motif	GAAAGAA	616	7	+	Avena sativa
MIOX1	Unnamed__4	CTCC	280	4	+	Petroselinum hortense
MIOX1	Unnamed__4	CTCC	505	4	-	Petroselinum hortense
MIOX1	Unnamed__4	CTCC	611	4	-	Petroselinum hortense
MIOX1	Unnamed__4	CTCC	782	4	-	Petroselinum hortense
MIOX1	Unnamed__4	CTCC	817	4	+	Petroselinum hortense
MIOX1	Unnamed__4	CTCC	921	4	+	Petroselinum hortense
MIOX1	TCCC-motif	TCTCCCT	609	7	-	Spinacia oleracea	part of a light responsive element
MIOX1	MYC	CAATTG	569	6	-	Arabidopsis thaliana
MIOX1	TATA-box	ATTATA	1	6	+	Brassica napus	core promoter element around -30 of transcription start
MIOX1	TATA-box	TATAA	2	5	-	Arabidopsis thaliana	core promoter element around -30 of transcription start
MIOX1	TATA-box	TATA	3	4	+	Arabidopsis thaliana	core promoter element around -30 of transcription start
MIOX1	TATA-box	ATTATA	130	6	+	Brassica napus	core promoter element around -30 of transcription start
MIOX1	TATA-box	TATAA	131	5	-	Arabidopsis thaliana	core promoter element around -30 of transcription start
MIOX1	TATA-box	TATA	132	4	+	Arabidopsis thaliana	core promoter element around -30 of transcription start
MIOX1	TATA-box	TACATAAA	161	8	-	Oryza sativa	core promoter element around -30 of transcription start
MIOX1	TATA-box	TATA	273	4	+	Arabidopsis thaliana	core promoter element around -30 of transcription start
MIOX1	TATA-box	ATTATA	285	6	+	Brassica napus	core promoter element around -30 of transcription start
MIOX1	TATA-box	TATAA	286	5	-	Arabidopsis thaliana	core promoter element around -30 of transcription start
MIOX1	TATA-box	TATA	287	4	+	Arabidopsis thaliana	core promoter element around -30 of transcription start
MIOX1	TATA-box	taTATAAAtc	336	9	-	Arabidopsis thaliana	core promoter element around -30 of transcription start
MIOX1	TATA-box	TATAAAT	337	7	-	Brassica juncea	core promoter element around -30 of transcription start
MIOX1	TATA-box	TATAAA	338	6	-	Helianthus annuus	core promoter element around -30 of transcription start
MIOX1	TATA-box	TATAA	339	5	-	Arabidopsis thaliana	core promoter element around -30 of transcription start
MIOX1	TATA-box	TATA	340	4	+	Arabidopsis thaliana	core promoter element around -30 of transcription start
MIOX1	TATA-box	TATACA	344	6	-	Helianthus annuus	core promoter element around -30 of transcription start
MIOX1	TATA-box	TATA	346	4	+	Arabidopsis thaliana	core promoter element around -30 of transcription start
MIOX1	TATA-box	taTATAAAtc	399	9	+	Arabidopsis thaliana	core promoter element around -30 of transcription start
MIOX1	TATA-box	ATATAA	400	6	+	Brassica oleracea	core promoter element around -30 of transcription start
MIOX1	TATA-box	TATA	401	4	+	Arabidopsis thaliana	core promoter element around -30 of transcription start
MIOX1	TATA-box	TATACA	729	6	-	Helianthus annuus	core promoter element around -30 of transcription start
MIOX1	TATA-box	TATA	731	4	-	Arabidopsis thaliana	core promoter element around -30 of transcription start
MIOX1	TATA-box	TATA	858	4	-	Arabidopsis thaliana	core promoter element around -30 of transcription start
MIOX1	MRE	AACCTAA	416	7	+	Petroselinum crispum	MYB binding site involved in light responsiveness
MIOX1	MRE	AACCTAA	880	7	+	Petroselinum crispum	MYB binding site involved in light responsiveness
MIOX1	CAAT-box	CAAT	70	4	-	Nicotiana glutinosa
MIOX1	CAAT-box	CAAT	193	4	+	Nicotiana glutinosa
MIOX1	CAAT-box	CAAAT	224	5	+	Pisum sativum	common cis-acting element in promoter and enhancer regions
MIOX1	CAAT-box	CAAT	259	4	+	Nicotiana glutinosa
MIOX1	CAAT-box	CCAAT	282	5	+	Arabidopsis thaliana	common cis-acting element in promoter and enhancer regions
MIOX1	CAAT-box	CAAT	283	4	+	Nicotiana glutinosa
MIOX1	CAAT-box	CAAAT	301	5	+	Pisum sativum	common cis-acting element in promoter and enhancer regions
MIOX1	CAAT-box	CAAT	362	4	-	Nicotiana glutinosa
MIOX1	CAAT-box	CAAT	387	4	+	Nicotiana glutinosa
MIOX1	CAAT-box	CAAT	463	4	-	Nicotiana glutinosa
MIOX1	CAAT-box	CAAT	569	4	+	Nicotiana glutinosa
MIOX1	CAAT-box	CAAT	571	4	-	Nicotiana glutinosa
MIOX1	CAAT-box	CAAAT	927	5	-	Pisum sativum	common cis-acting element in promoter and enhancer regions
MIOX1	WRE3	CCACCT	501	6	-	Pisum sativum
MIOX1	WRE3	CCACCT	551	6	+	Pisum sativum
MIOX1	WRE3	CCACCT	622	6	-	Pisum sativum
MIOX1	CARE	CAACTCAC	40	8	-	Oryza sativa
MIOX2	WRE3	CCACCT	349	6	+	Pisum sativum
MIOX2	P-box	CCTTTTG	480	7	+	Oryza sativa	gibberellin-responsive element
MIOX2	P-box	CCTTTTG	676	7	-	Oryza sativa	gibberellin-responsive element
MIOX2	CCGTCC-box	CCGTCC	854	6	+	Petroselinum hortense
MIOX2	CAAT-box	CAAT	78	4	+	Nicotiana glutinosa
MIOX2	CAAT-box	CAAAT	114	5	-	Pisum sativum	common cis-acting element in promoter and enhancer regions
MIOX2	CAAT-box	CAAT	154	4	+	Nicotiana glutinosa
MIOX2	CAAT-box	CAAT	308	4	+	Nicotiana glutinosa
MIOX2	CAAT-box	CAAT	413	4	+	Nicotiana glutinosa
MIOX2	CAAT-box	CAAT	593	4	-	Nicotiana glutinosa
MIOX2	CAAT-box	CAAAT	635	5	+	Pisum sativum	common cis-acting element in promoter and enhancer regions
MIOX2	CAAT-box	CAAT	721	4	-	Nicotiana glutinosa
MIOX2	CAAT-box	CAAT	893	4	-	Nicotiana glutinosa
MIOX2	CAAT-box	CAAT	926	4	+	Nicotiana glutinosa
MIOX2	CAAT-box	CAAAT	944	5	+	Pisum sativum	common cis-acting element in promoter and enhancer regions
MIOX2	STRE	AGGGG	279	5	-	Arabidopsis thaliana
MIOX2	STRE	AGGGG	709	5	-	Arabidopsis thaliana
MIOX2	TATA-box	ATTATA	15	6	+	Brassica napus	core promoter element around -30 of transcription start
MIOX2	TATA-box	TATAA	16	5	-	Arabidopsis thaliana	core promoter element around -30 of transcription start
MIOX2	TATA-box	TATA	17	4	+	Arabidopsis thaliana	core promoter element around -30 of transcription start
MIOX2	TATA-box	TATA	36	4	+	Arabidopsis thaliana	core promoter element around -30 of transcription start
MIOX2	TATA-box	ATATAT	472	6	+	Brassica napus	core promoter element around -30 of transcription start
MIOX2	TATA-box	TATA	473	4	+	Arabidopsis thaliana	core promoter element around -30 of transcription start
MIOX2	TATA-box	ATATAA	488	6	+	Brassica oleracea	core promoter element around -30 of transcription start
MIOX2	TATA-box	TATA	489	4	+	Arabidopsis thaliana	core promoter element around -30 of transcription start
MIOX2	TATA-box	TATAAAA	585	7	-	Pisum sativum	core promoter element around -30 of transcription start
MIOX2	TATA-box	TATAAA	586	6	-	Helianthus annuus	core promoter element around -30 of transcription start
MIOX2	TATA-box	TATAA	587	5	-	Arabidopsis thaliana	core promoter element around -30 of transcription start
MIOX2	TATA-box	TATA	588	4	-	Arabidopsis thaliana	core promoter element around -30 of transcription start
MIOX2	TATA-box	TACAAAA	701	7	+	Oryza sativa	core promoter element around -30 of transcription start
MIOX2	TATA-box	TAAAGATT	747	8	+	Arabidopsis thaliana	core promoter element around -30 of transcription start
MIOX2	TATA-box	TATA	903	4	-	Arabidopsis thaliana	core promoter element around -30 of transcription start
MIOX2	DRE core	GCCGAC	794	6	-	Arabidopsis thaliana
MIOX2	MYC	CATGTG	290	6	-	Arabidopsis thaliana
MIOX2	CAT-box	GCCACT	342	6	+	Arabidopsis thaliana	cis-acting regulatory element related to meristem expression
MIOX2		motif_sequence	147	4	+	organism	short_function
MIOX2		motif_sequence	189	4	+	organism	short_function
MIOX2		motif_sequence	217	4	+	organism	short_function
MIOX2		motif_sequence	274	4	+	organism	short_function
MIOX2		motif_sequence	423	4	+	organism	short_function
MIOX2		motif_sequence	438	4	+	organism	short_function
MIOX2	TCCC-motif	TCTCCCT	190	7	+	Spinacia oleracea	part of a light responsive element
MIOX2	Unnamed__4	CTCC	64	4	+	Petroselinum hortense
MIOX2	Unnamed__4	CTCC	120	4	+	Petroselinum hortense
MIOX2	Unnamed__4	CTCC	123	4	+	Petroselinum hortense
MIOX2	Unnamed__4	CTCC	191	4	+	Petroselinum hortense
MIOX2	Unnamed__4	CTCC	267	4	-	Petroselinum hortense
MIOX2	Unnamed__4	CTCC	282	4	+	Petroselinum hortense
MIOX2	Unnamed__4	CTCC	346	4	+	Petroselinum hortense
MIOX2	Unnamed__4	CTCC	425	4	+	Petroselinum hortense
MIOX2	WUN-motif	CCATTTCAA	302	9	+	Nicotiana glutinosa
MIOX2	WUN-motif	AAATTTCTT	783	9	-	Nicotiana glutinosa
MIOX2	A-box	CCGTCC	854	6	+	Petroselinum crispum	cis-acting regulatory element
MIOX2	I-box	gGATAAGGTG	350	9	-	Zea mays	part of a light responsive element
MIOX2	I-box	AGATAAGG	352	8	-	Triticum aestivum	part of a light responsive element
MIOX2	GCN4_motif	TGAGTCA	684	7	+	Oryza sativa	cis-regulatory element involved in endosperm expression
MIOX2	GCN4_motif	TGAGTCA	801	7	-	Oryza sativa	cis-regulatory element involved in endosperm expression
MIOX2	GCN4_motif	TGAGTCA	847	7	+	Oryza sativa	cis-regulatory element involved in endosperm expression
MIOX2	CCGTCC motif	CCGTCC	854	6	+	Nicotiana tabacum
MIOX2	Box 4	ATTAAT	527	6	-	Petroselinum crispum	part of a conserved DNA module involved in light responsiveness
MIOX2	Box 4	ATTAAT	580	6	-	Petroselinum crispum	part of a conserved DNA module involved in light responsiveness
MIOX2	Box 4	ATTAAT	717	6	-	Petroselinum crispum	part of a conserved DNA module involved in light responsiveness
MIOX2	Box 4	ATTAAT	732	6	-	Petroselinum crispum	part of a conserved DNA module involved in light responsiveness
MIOX2	Box 4	ATTAAT	865	6	-	Petroselinum crispum	part of a conserved DNA module involved in light responsiveness
MIOX2	Box 4	ATTAAT	869	6	-	Petroselinum crispum	part of a conserved DNA module involved in light responsiveness
MIOX2	TATA	TATAAAAT	17	8	+	Arabidopsis thaliana
MIOX2	TATA	TATAAAAT	584	8	-	Arabidopsis thaliana
MIOX2	GT1-motif	GGTTAA	774	6	+	Arabidopsis thaliana	light responsive element
MIOX3	GT1-motif	GGTTAA	544	6	-	Arabidopsis thaliana	light responsive element
MIOX3	Box 4	ATTAAT	947	6	-	Petroselinum crispum	part of a conserved DNA module involved in light responsiveness
MIOX3	ABRE	ACGTG	439	5	+	Arabidopsis thaliana	cis-acting element involved in the abscisic acid responsiveness
MIOX3	ACE	CTAACGTATT	526	9	-	Petroselinum crispum	cis-acting element involved in light responsiveness
MIOX3	I-box	atGATAAGGTC	647	10	+	Helianthus annuus	part of a light responsive element
MIOX3	ABRE4	CACGTA	438	6	-	Zea mays
MIOX3	WUN-motif	AAATTACT	694	8	+	Nicotiana glutinosa
MIOX3	MYB	CAACCA	605	6	-	Arabidopsis thaliana
MIOX3	AT~TATA-box	TATATAAA	495	8	-	Arabidopsis thaliana
MIOX3	AT~TATA-box	TATATA	497	6	+	Arabidopsis thaliana
MIOX3	AT~TATA-box	TATATA	934	6	-	Arabidopsis thaliana
MIOX3	LTR	CCGAAA	395	6	+	Hordeum vulgare	cis-acting element involved in low-temperature responsiveness
MIOX3	G-box	TACGTG	438	6	+	Arabidopsis thaliana	cis-acting regulatory element involved in light responsiveness
MIOX3	O2-site	GATGA(C/T)(A/G)TG(A/G)	638	8	+	Zea mays	cis-acting regulatory element involved in zein metabolism regulation
MIOX3	LAMP-element	CTTTATCA	648	8	-	Pisum sativum	part of a light responsive element
MIOX3	TCA	TCATCTTCAT	81	9	+	Pisum sativum
MIOX3	TATA-box	TATACA	61	6	-	Helianthus annuus	core promoter element around -30 of transcription start
MIOX3	TATA-box	TATA	63	4	+	Arabidopsis thaliana	core promoter element around -30 of transcription start
MIOX3	TATA-box	taTATAAAtc	109	9	-	Arabidopsis thaliana	core promoter element around -30 of transcription start
MIOX3	TATA-box	TATAAAT	110	7	-	Brassica juncea	core promoter element around -30 of transcription start
MIOX3	TATA-box	TATAAA	111	6	-	Helianthus annuus	core promoter element around -30 of transcription start
MIOX3	TATA-box	TATAA	112	5	-	Arabidopsis thaliana	core promoter element around -30 of transcription start
MIOX3	TATA-box	TATA	113	4	+	Arabidopsis thaliana	core promoter element around -30 of transcription start
MIOX3	TATA-box	ATATAA	233	6	+	Brassica oleracea	core promoter element around -30 of transcription start
MIOX3	TATA-box	TATA	234	4	+	Arabidopsis thaliana	core promoter element around -30 of transcription start
MIOX3	TATA-box	TATAAA	434	6	-	Helianthus annuus	core promoter element around -30 of transcription start
MIOX3	TATA-box	TATAA	435	5	-	Arabidopsis thaliana	core promoter element around -30 of transcription start
MIOX3	TATA-box	TATA	436	4	+	Arabidopsis thaliana	core promoter element around -30 of transcription start
MIOX3	TATA-box	taTATAAAtc	493	9	-	Arabidopsis thaliana	core promoter element around -30 of transcription start
MIOX3	TATA-box	TATAAAT	494	7	-	Brassica juncea	core promoter element around -30 of transcription start
MIOX3	TATA-box	TATAAA	495	6	-	Helianthus annuus	core promoter element around -30 of transcription start
MIOX3	TATA-box	TATATAA	496	7	-	Arabidopsis thaliana	core promoter element around -30 of transcription start
MIOX3	TATA-box	TATATA	497	6	+	Arabidopsis thaliana	core promoter element around -30 of transcription start
MIOX3	TATA-box	ATATAT	498	6	+	Brassica napus	core promoter element around -30 of transcription start
MIOX3	TATA-box	TATA	499	4	+	Arabidopsis thaliana	core promoter element around -30 of transcription start
MIOX3	TATA-box	TAAAGATT	677	8	-	Arabidopsis thaliana	core promoter element around -30 of transcription start
MIOX3	TATA-box	TATA	876	4	-	Arabidopsis thaliana	core promoter element around -30 of transcription start
MIOX3	TATA-box	ATTATA	932	6	+	Brassica napus	core promoter element around -30 of transcription start
MIOX3	TATA-box	TATATAA	933	7	-	Arabidopsis thaliana	core promoter element around -30 of transcription start
MIOX3	TATA-box	TATATA	934	6	-	Arabidopsis thaliana	core promoter element around -30 of transcription start
MIOX3	TATA-box	ATATAT	935	6	-	Brassica napus	core promoter element around -30 of transcription start
MIOX3	TATA-box	TATA	936	4	-	Arabidopsis thaliana	core promoter element around -30 of transcription start
MIOX3	chs-CMA1a	TTACTTAA	697	8	+	Daucus carota	part of a light responsive element
MIOX3	W box	TTGACC	292	6	-	Arabidopsis thaliana
MIOX3	TCA-element	CCATCTTTTT	311	9	+	Nicotiana tabacum	cis-acting element involved in salicylic acid responsiveness
MIOX3	ERE	ATTTCATA	146	8	-	Nicotiana glutinos
MIOX3	ERE	ATTTTAAA	756	8	+	Nicotiana glutinos
MIOX3	TGA-element	AACGAC	585	6	+	Brassica oleracea	auxin-responsive element
MIOX3	ARE	AAACCA	505	6	+	Zea mays	cis-acting regulatory element essential for the anaerobic induction
MIOX3	ARE	AAACCA	812	6	-	Zea mays	cis-acting regulatory element essential for the anaerobic induction
MIOX3	AAGAA-motif	gGTAAAGAAA	386	9	-	Avena sativa
MIOX3	AAGAA-motif	GAAAGAA	520	7	+	Avena sativa
MIOX3	Unnamed__4	CTCC	123	4	+	Petroselinum hortense
MIOX3	Unnamed__4	CTCC	199	4	-	Petroselinum hortense
MIOX3	Unnamed__4	CTCC	798	4	+	Petroselinum hortense
MIOX3	MYC	CAATTG	20	6	+	Arabidopsis thaliana
MIOX3	MYC	CATTTG	204	6	+	Arabidopsis thaliana
MIOX3	MYC	CATTTG	256	6	+	Arabidopsis thaliana
MIOX3	MYC	CATTTG	284	6	+	Arabidopsis thaliana
MIOX3	MYC	CAATTG	344	6	+	Arabidopsis thaliana
MIOX3	MYC	CATTTG	667	6	+	Arabidopsis thaliana
MIOX3	MYC	CATTTG	808	6	-	Arabidopsis thaliana
MIOX3	ABRE3a	TACGTG	438	6	+	Zea mays
MIOX3	CAAT-box	CAAT	20	4	+	Nicotiana glutinosa
MIOX3	CAAT-box	CAAT	22	4	-	Nicotiana glutinosa
MIOX3	CAAT-box	CAAAT	169	5	-	Pisum sativum	common cis-acting element in promoter and enhancer regions
MIOX3	CAAT-box	CAAAT	205	5	-	Pisum sativum	common cis-acting element in promoter and enhancer regions
MIOX3	CAAT-box	CAAAT	257	5	-	Pisum sativum	common cis-acting element in promoter and enhancer regions
MIOX3	CAAT-box	CAAAT	285	5	-	Pisum sativum	common cis-acting element in promoter and enhancer regions
MIOX3	CAAT-box	CAAT	344	4	+	Nicotiana glutinosa
MIOX3	CAAT-box	CAAT	346	4	-	Nicotiana glutinosa
MIOX3	CAAT-box	CAAAT	417	5	+	Pisum sativum	common cis-acting element in promoter and enhancer regions
MIOX3	CAAT-box	CAAT	454	4	+	Nicotiana glutinosa
MIOX3	CAAT-box	CAAT	485	4	+	Nicotiana glutinosa
MIOX3	CAAT-box	CAAT	580	4	-	Nicotiana glutinosa
MIOX3	CAAT-box	CAAT	657	4	+	Nicotiana glutinosa
MIOX3	CAAT-box	CAAAT	668	5	-	Pisum sativum	common cis-acting element in promoter and enhancer regions
MIOX3	CAAT-box	CCAAT	714	5	+	Arabidopsis thaliana	common cis-acting element in promoter and enhancer regions
MIOX3	CAAT-box	CAAT	715	4	+	Nicotiana glutinosa
MIOX3	CAAT-box	CAAAT	737	5	+	Pisum sativum	common cis-acting element in promoter and enhancer regions
MIOX3	CAAT-box	CAAAT	808	5	+	Pisum sativum	common cis-acting element in promoter and enhancer regions
MIOX3	CAAT-box	CAAAT	841	5	+	Pisum sativum	common cis-acting element in promoter and enhancer regions
MIOX3	CAAT-box	CAAT	858	4	+	Nicotiana glutinosa
MIOX3	CAAT-box	CAAT	900	4	+	Nicotiana glutinosa
MIOX3	CAAT-box	CAAT	966	4	-	Nicotiana glutinosa
MIOX3	CARE	CAACTCAC	476	8	+	Oryza sativa
MIOX4	MYB-like sequence	TAACCA	697	6	+	Arabidopsis thaliana
MIOX4	AP-1	TGAGTTAG	88	8	-	Arabidopsis thaliana
MIOX4	TCA-element	CCATCTTTTT	682	9	-	Nicotiana tabacum	cis-acting element involved in salicylic acid responsiveness
MIOX4	Box 4	ATTAAT	838	6	-	Petroselinum crispum	part of a conserved DNA module involved in light responsiveness
MIOX4	AT-rich element	ATAGAAATCAA	108	10	-	Glycine max	binding site of AT-rich DNA binding protein (ATBP-1)
MIOX4	ARE	AAACCA	238	6	-	Zea mays	cis-acting regulatory element essential for the anaerobic induction
MIOX4	WUN-motif	AAATTACT	467	8	-	Nicotiana glutinosa
MIOX4	TATC-box	TATCCCA	804	7	+	Oryza sativa	cis-acting element involved in gibberellin-responsiveness
MIOX4	AT~TATA-box	TATATA	116	6	+	Arabidopsis thaliana
MIOX4	AT~TATA-box	TATATA	676	6	-	Arabidopsis thaliana
MIOX4	MYB	TAACCA	697	6	+	Arabidopsis thaliana
MIOX4	MYC	CAATTG	29	6	+	Arabidopsis thaliana
MIOX4	MYC	CATTTG	63	6	-	Arabidopsis thaliana
MIOX4	MYC	CATTTG	375	6	+	Arabidopsis thaliana
MIOX4	ATCT-motif	AATCTAATCC	528	9	-	Pisum sativum	part of a conserved DNA module involved in light responsiveness
MIOX4		motif_sequence	279	4	-	organism	short_function
MIOX4		motif_sequence	578	4	+	organism	short_function
MIOX4		motif_sequence	584	4	+	organism	short_function
MIOX4		motif_sequence	609	4	+	organism	short_function
MIOX4		motif_sequence	614	4	+	organism	short_function
MIOX4		motif_sequence	967	4	+	organism	short_function
MIOX4	Unnamed__4	CTCC	408	4	-	Petroselinum hortense
MIOX4	Unnamed__4	CTCC	586	4	+	Petroselinum hortense
MIOX4	Unnamed__4	CTCC	710	4	-	Petroselinum hortense
MIOX4	AAGAA-motif	GAAAGAA	251	7	+	Avena sativa
MIOX4	CAAT-box	CAAT	29	4	+	Nicotiana glutinosa
MIOX4	CAAT-box	CAAT	31	4	-	Nicotiana glutinosa
MIOX4	CAAT-box	CAAT	55	4	-	Nicotiana glutinosa
MIOX4	CAAT-box	CAAAT	63	5	+	Pisum sativum	common cis-acting element in promoter and enhancer regions
MIOX4	CAAT-box	CAAT	121	4	-	Nicotiana glutinosa
MIOX4	CAAT-box	CAAAT	130	5	+	Pisum sativum	common cis-acting element in promoter and enhancer regions
MIOX4	CAAT-box	CAAT	172	4	+	Nicotiana glutinosa
MIOX4	CAAT-box	CCAAT	183	5	+	Arabidopsis thaliana	common cis-acting element in promoter and enhancer regions
MIOX4	CAAT-box	CAAT	184	4	+	Nicotiana glutinosa
MIOX4	CAAT-box	CAAT	198	4	+	Nicotiana glutinosa
MIOX4	CAAT-box	CAAT	288	4	-	Nicotiana glutinosa
MIOX4	CAAT-box	CAAAT	376	5	-	Pisum sativum	common cis-acting element in promoter and enhancer regions
MIOX4	CAAT-box	CAAT	475	4	-	Nicotiana glutinosa
MIOX4	CAAT-box	CAAAT	510	5	-	Pisum sativum	common cis-acting element in promoter and enhancer regions
MIOX4	CAAT-box	CAAAT	525	5	-	Pisum sativum	common cis-acting element in promoter and enhancer regions
MIOX4	CAAT-box	CAAAT	565	5	-	Pisum sativum	common cis-acting element in promoter and enhancer regions
MIOX4	CAAT-box	CAAT	576	4	+	Nicotiana glutinosa
MIOX4	CAAT-box	CAAAT	920	5	+	Pisum sativum	common cis-acting element in promoter and enhancer regions
MIOX4	CAAT-box	CAAAT	923	5	-	Pisum sativum	common cis-acting element in promoter and enhancer regions
MIOX4	CAAT-box	CAAAT	930	5	-	Pisum sativum	common cis-acting element in promoter and enhancer regions
MIOX4	CAAT-box	CAAAT	954	5	-	Pisum sativum	common cis-acting element in promoter and enhancer regions
MIOX4	TATA-box	TATA	102	4	+	Arabidopsis thaliana	core promoter element around -30 of transcription start
MIOX4	TATA-box	taTATAAAtc	110	9	-	Arabidopsis thaliana	core promoter element around -30 of transcription start
MIOX4	TATA-box	TATATA	116	6	+	Arabidopsis thaliana	core promoter element around -30 of transcription start
MIOX4	TATA-box	ATATAT	117	6	+	Brassica napus	core promoter element around -30 of transcription start
MIOX4	TATA-box	TATA	118	4	+	Arabidopsis thaliana	core promoter element around -30 of transcription start
MIOX4	TATA-box	TATA	137	4	+	Arabidopsis thaliana	core promoter element around -30 of transcription start
MIOX4	TATA-box	ATATAT	200	6	+	Brassica napus	core promoter element around -30 of transcription start
MIOX4	TATA-box	TATA	201	4	+	Arabidopsis thaliana	core promoter element around -30 of transcription start
MIOX4	TATA-box	ATATAT	217	6	+	Brassica napus	core promoter element around -30 of transcription start
MIOX4	TATA-box	TATA	218	4	+	Arabidopsis thaliana	core promoter element around -30 of transcription start
MIOX4	TATA-box	TATAA	298	5	-	Arabidopsis thaliana	core promoter element around -30 of transcription start
MIOX4	TATA-box	TATA	299	4	+	Arabidopsis thaliana	core promoter element around -30 of transcription start
MIOX4	TATA-box	TATACA	461	6	-	Helianthus annuus	core promoter element around -30 of transcription start
MIOX4	TATA-box	TATA	463	4	+	Arabidopsis thaliana	core promoter element around -30 of transcription start
MIOX4	TATA-box	ATATAT	675	6	-	Brassica napus	core promoter element around -30 of transcription start
MIOX4	TATA-box	TATATA	676	6	-	Arabidopsis thaliana	core promoter element around -30 of transcription start
MIOX4	TATA-box	ATATAA	677	6	+	Brassica oleracea	core promoter element around -30 of transcription start
MIOX4	TATA-box	TATA	678	4	-	Arabidopsis thaliana	core promoter element around -30 of transcription start
MIOX4	TATA-box	ATTATA	693	6	+	Brassica napus	core promoter element around -30 of transcription start
MIOX4	TATA-box	TATAA	694	5	-	Arabidopsis thaliana	core promoter element around -30 of transcription start
MIOX4	TATA-box	TATA	695	4	-	Arabidopsis thaliana	core promoter element around -30 of transcription start
MIOX4	TATA-box	TATAA	768	5	-	Arabidopsis thaliana	core promoter element around -30 of transcription start
MIOX4	TATA-box	TATA	769	4	-	Arabidopsis thaliana	core promoter element around -30 of transcription start

## Sheet: Organização
Genes	Elementos de base	Sequência	Posição inicial	Quantidade de Nucleotídeo	Fita	Espécie	Ação do elemento cis
GGP1	as-1	TGACG	346	5	-	Arabidopsis thaliana
GGP1	CGTCA-motif	CGTCA	346	5	+	Hordeum vulgare	cis-acting regulatory element involved in the MeJA-responsiveness
GGP1	Myb	CAACTG	579	6	+	Arabidopsis thaliana
GGP1	TCT-motif	TCTTAC	45	6	-	Arabidopsis thaliana	part of a light responsive element
GGP1	TCT-motif	TCTTAC	371	6	+	Arabidopsis thaliana	part of a light responsive element
GGP1	TCT-motif	TCTTAC	945	6	-	Arabidopsis thaliana	part of a light responsive element
GGP1	TCT-motif	TCTTAC	45	6	-	Arabidopsis thaliana	part of a light responsive element
GGP1	TCT-motif	TCTTAC	371	6	+	Arabidopsis thaliana	part of a light responsive element
GGP1	TCT-motif	TCTTAC	945	6	-	Arabidopsis thaliana	part of a light responsive element
GGP1	TGA-element	AACGAC	711	6	-	Brassica oleracea	auxin-responsive element
GGP1	TC-rich repeats	GTTTTCTTAC	45	9	-	Nicotiana tabacum	cis-acting element involved in defense and stress responsiveness
GGP1	MBS	CAACTG	579	6	+	Arabidopsis thaliana	MYB binding site involved in drought-inducibility
GGP1	STRE	AGGGG	158	5	-	Arabidopsis thaliana
GGP1	STRE	AGGGG	641	5	-	Arabidopsis thaliana
GGP1	STRE	AGGGG	838	5	-	Arabidopsis thaliana
GGP1	STRE	AGGGG	844	5	-	Arabidopsis thaliana
GGP1	STRE	AGGGG	858	5	+	Arabidopsis thaliana
GGP1	E2Fb	TTTGCCGC	611	8	-	Nicotiana tabacum
GGP1	WRE3	CCACCT	921	6	+	Pisum sativum
GGP1	Myc	TCTCTTA	928	7	+	Arabidopsis thaliana
GGP1	TGACG-motif	TGACG	346	5	-	Hordeum vulgare	cis-acting regulatory element involved in the MeJA-responsiveness
GGP1	ERE	ATTTCATA	53	8	+	Nicotiana glutinos
GGP1	ERE	ATTTCATA	242	8	+	Nicotiana glutinos
GGP1	ARE	AAACCA	317	6	-	Zea mays	cis-acting regulatory element essential for the anaerobic induction
GGP1	P-box	CCTTTTG	528	7	-	Oryza sativa	gibberellin-responsive element
GGP2	MYC	CAATTG	268	6	+	Arabidopsis thaliana
GGP2	ATCT-motif	AATCTAATCC	410	9	+	Pisum sativum	part of a conserved DNA module involved in light responsiveness
GGP2	ABRE	ACGTG	799	5	+	Arabidopsis thaliana	cis-acting element involved in the abscisic acid responsiveness
GGP2	TCT-motif	TCTTAC	732	6	+	Arabidopsis thaliana	part of a light responsive element
GGP2	MBS	CAACTG	45	6	+	Arabidopsis thaliana	MYB binding site involved in drought-inducibility
GGP2	STRE	AGGGG	247	5	-	Arabidopsis thaliana
GGP2	STRE	AGGGG	314	5	-	Arabidopsis thaliana
GGP2	WRE3	CCACCT	820	6	-	Pisum sativum
GGP2	ARE	AAACCA	511	6	+	Zea mays	cis-acting regulatory element essential for the anaerobic induction
GGP2	ARE	AAACCA	584	6	+	Zea mays	cis-acting regulatory element essential for the anaerobic induction
GGP2	ARE	AAACCA	655	6	-	Zea mays	cis-acting regulatory element essential for the anaerobic induction
GGP2	TATC-box	TATCCCA	670	7	+	Oryza sativa	cis-acting element involved in gibberellin-responsiveness
GGP2	Box 4	ATTAAT	153	6	+	Petroselinum crispum	part of a conserved DNA module involved in light responsiveness
GGP2	ERE	ATTTCATA	163	8	-	Nicotiana glutinos
GGP2	GATA-motif	GATAGGA	565	7	-	Arabidopsis thaliana	part of a light responsive element
GGP2	TCCC-motif	TCTCCCT	478	7	+	Spinacia oleracea	part of a light responsive element
GGP2	GT1-motif	GGTTAA	677	6	+	Arabidopsis thaliana	light responsive element
GME1	TCA-element	CCATCTTTTT	858	9	+	Nicotiana tabacum	cis-acting element involved in salicylic acid responsiveness
GME1	ABRE	CACGTG	323	6	+	Arabidopsis thaliana	cis-acting element involved in the abscisic acid responsiveness
GME1	ABRE	ACGTG	324	5	+	Arabidopsis thaliana	cis-acting element involved in the abscisic acid responsiveness
GME1	MYB	TAACCA	824	6	+	Arabidopsis thaliana
GME1	G-Box	CACGTG	323	6	+	Pisum sativum	cis-acting regulatory element involved in light responsiveness
GME1	MYC	CAATTG	152	6	+	Arabidopsis thaliana
GME1	MYC	CATTTG	280	6	+	Arabidopsis thaliana
GME1	MYC	CATTTG	512	6	-	Arabidopsis thaliana
GME1	MYC	CATTTG	945	6	+	Arabidopsis thaliana
GME1	STRE	AGGGG	201	5	-	Arabidopsis thaliana
GME1	STRE	AGGGG	311	5	+	Arabidopsis thaliana
GME1	STRE	AGGGG	628	5	-	Arabidopsis thaliana
GME1	CGTCA-motif	CGTCA	55	5	+	Hordeum vulgare	cis-acting regulatory element involved in the MeJA-responsiveness
GME1	CGTCA-motif	CGTCA	252	5	-	Hordeum vulgare	cis-acting regulatory element involved in the MeJA-responsiveness
GME1	CGTCA-motif	CGTCA	434	5	-	Hordeum vulgare	cis-acting regulatory element involved in the MeJA-responsiveness
GME1	CGTCA-motif	CGTCA	949	5	-	Hordeum vulgare	cis-acting regulatory element involved in the MeJA-responsiveness
GME1	as-1	TGACG	55	5	-	Arabidopsis thaliana
GME1	as-1	TGACG	252	5	+	Arabidopsis thaliana
GME1	as-1	TGACG	434	5	+	Arabidopsis thaliana
GME1	as-1	TGACG	949	5	+	Arabidopsis thaliana
GME1	G-box	CACGTG	323	6	+	Arabidopsis thaliana	cis-acting regulatory element involved in light responsiveness
GME1	TCCC-motif	TCTCCCT	26	7	+	Spinacia oleracea	part of a light responsive element
GME1	LTR	CCGAAA	815	6	-	Hordeum vulgare	cis-acting element involved in low-temperature responsiveness
GME1	GATA-motif	AAGGATAAGG	485	9	-	Solanum tuberosum	part of a light responsive element
GME1	GT1-motif	GGTTAAT	822	7	-	Avena sativa	light responsive element
GME1	GT1-motif	GGTTAA	823	6	-	Arabidopsis thaliana	light responsive element
GME1	MYB-like sequence	TAACCA	824	6	+	Arabidopsis thaliana
GME1	Box 4	ATTAAT	846	6	-	Petroselinum crispum	part of a conserved DNA module involved in light responsiveness
GME1	TGACG-motif	TGACG	55	5	-	Hordeum vulgare	cis-acting regulatory element involved in the MeJA-responsiveness
GME1	TGACG-motif	TGACG	252	5	+	Hordeum vulgare	cis-acting regulatory element involved in the MeJA-responsiveness
GME1	TGACG-motif	TGACG	434	5	+	Hordeum vulgare	cis-acting regulatory element involved in the MeJA-responsiveness
GME1	TGACG-motif	TGACG	949	5	+	Hordeum vulgare	cis-acting regulatory element involved in the MeJA-responsiveness
GME2	MYB-like sequence	TAACCA	725	6	+	Arabidopsis thaliana
GME2	Myc	TCTCTTA	457	7	+	Arabidopsis thaliana
GME2	ABRE3a	TACGTG	771	6	+	Zea mays
GME2	AAGAA-motif	gGTAAAGAAA	88	9	+	Avena sativa
GME2	AAGAA-motif	gGTAAAGAAA	357	9	+	Avena sativa
GME2	ERE	ATTTCATA	392	8	-	Nicotiana glutinos
GME2	Box 4	ATTAAT	441	6	+	Petroselinum crispum	part of a conserved DNA module involved in light responsiveness
GME2	ARE	AAACCA	645	6	-	Zea mays	cis-acting regulatory element essential for the anaerobic induction
GME2	TCCC-motif	TCTCCCT	110	7	+	Spinacia oleracea	part of a light responsive element
GME2	P-box	CCTTTTG	168	7	+	Oryza sativa	gibberellin-responsive element
GME2	ABRE4	CACGTA	771	6	-	Zea mays
GME2	W box	TTGACC	262	6	+	Arabidopsis thaliana
GME2	GT1-motif	GGTTAA	724	6	-	Arabidopsis thaliana	light responsive element
GME2	MYB	CAACCA	34	6	+	Arabidopsis thaliana
GME2	MYB	TAACCA	725	6	+	Arabidopsis thaliana
GME2	MYB	CAACCA	874	6	-	Arabidopsis thaliana
GME2	MYC	CAATTG	21	6	+	Arabidopsis thaliana
GME2	MYC	CATGTG	669	6	-	Arabidopsis thaliana
GME2	MYC	CATGTG	870	6	-	Arabidopsis thaliana
GME2	MYC	CAATTG	903	6	-	Arabidopsis thaliana
GME2	AE-box	AGAAACAA	24	8	-	Arabidopsis thaliana	part of a module for light response
GME2	AE-box	AGAAACAA	281	8	-	Arabidopsis thaliana	part of a module for light response
GME2	STRE	AGGGG	684	5	+	Arabidopsis thaliana
GME2	STRE	AGGGG	760	5	-	Arabidopsis thaliana
GME2	STRE	AGGGG	767	5	-	Arabidopsis thaliana
GME2	MBS	CAACTG	532	6	-	Arabidopsis thaliana	MYB binding site involved in drought-inducibility
GMP1	ABRE	ACGTG	385	5	-	Arabidopsis thaliana	cis-acting element involved in the abscisic acid responsiveness
GMP1	I-box	TGATAATGT	441	9	+	Solanum tuberosum	part of a light responsive element
GMP1	MYC	CATTTG	557	6	-	Arabidopsis thaliana
GMP1	MYC	CATTTG	811	6	-	Arabidopsis thaliana
GMP1	TC-rich repeats	GTTTTCTTAC	339	9	+	Nicotiana tabacum	cis-acting element involved in defense and stress responsiveness
GMP1	TC-rich repeats	ATTCTCTAAC	925	9	+	Nicotiana tabacum	cis-acting element involved in defense and stress responsiveness
GMP1	AE-box	AGAAACAA	473	8	-	Arabidopsis thaliana	part of a module for light response
GMP1	STRE	AGGGG	227	5	-	Arabidopsis thaliana
GMP1	as-1	TGACG	387	5	-	Arabidopsis thaliana
GMP1	Sp1	GGGCGG	677	6	-	Oryza sativa	light responsive element
GMP1	Sp1	GGGCGG	718	6	-	Oryza sativa	light responsive element
GMP1	Sp1	GGGCGG	722	6	-	Oryza sativa	light responsive element
GMP1	Sp1	GGGCGG	727	6	-	Oryza sativa	light responsive element
GMP1	Sp1	GGGCGG	731	6	-	Oryza sativa	light responsive element
GMP1	CGTCA-motif	CGTCA	387	5	+	Hordeum vulgare	cis-acting regulatory element involved in the MeJA-responsiveness
GMP1	Gap-box	CAAATGAA(A/G)A	557	95	+	Arabidopsis thaliana	part of a light responsive element
GMP1	Myb	TAACTG	487	6	-	Arabidopsis thaliana
GMP1	G-box	CACGTC	385	6	+	Zea mays	cis-acting regulatory element involved in light responsiveness
GMP1	P-box	CCTTTTG	162	7	+	Oryza sativa	gibberellin-responsive element
GMP1	GATA-motif	AAGGATAAGG	362	9	-	Solanum tuberosum	part of a light responsive element
GMP1	TCA	TCATCTTCAT	917	9	+	Pisum sativum
GMP1	W box	TTGACC	808	6	-	Arabidopsis thaliana
GMP1	TGACG-motif	TGACG	387	5	-	Hordeum vulgare	cis-acting regulatory element involved in the MeJA-responsiveness
GMP1	Box 4	ATTAAT	532	6	-	Petroselinum crispum	part of a conserved DNA module involved in light responsiveness
GMP1	Box 4	ATTAAT	968	6	-	Petroselinum crispum	part of a conserved DNA module involved in light responsiveness
GMP1	MYB recognition site	CCGTTG	620	6	+	Arabidopsis thaliana
GMP2	MYB-like sequence	TAACCA	690	6	-	Arabidopsis thaliana
GMP2	MYB-like sequence	TAACCA	946	6	-	Arabidopsis thaliana
GMP2	ARE	AAACCA	297	6	-	Zea mays	cis-acting regulatory element essential for the anaerobic induction
GMP2	ARE	AAACCA	353	6	-	Zea mays	cis-acting regulatory element essential for the anaerobic induction
GMP2	ARE	AAACCA	990	6	-	Zea mays	cis-acting regulatory element essential for the anaerobic induction
GMP2	Myb	TAACTG	177	6	-	Arabidopsis thaliana
GMP2	MYC	CATTTG	942	6	-	Arabidopsis thaliana
GMP2	GATA-motif	AAGATAAGATT	343	10	-	Arabidopsis thaliana	part of a light responsive element
GMP2	MYB	TAACCA	690	6	-	Arabidopsis thaliana
GMP2	MYB	TAACCA	946	6	-	Arabidopsis thaliana
GMP2	P-box	CCTTTTG	985	7	+	Oryza sativa	gibberellin-responsive element
GMP2	TCA-element	CCATCTTTTT	728	9	+	Nicotiana tabacum	cis-acting element involved in salicylic acid responsiveness
GMP2	TCT-motif	TCTTAC	536	6	+	Arabidopsis thaliana	part of a light responsive element
GMP2	TCT-motif	TCTTAC	842	6	+	Arabidopsis thaliana	part of a light responsive element
GMP2	TCT-motif	TCTTAC	899	6	+	Arabidopsis thaliana	part of a light responsive element
GMP2	STRE	AGGGG	109	5	-	Arabidopsis thaliana
GPP1	ERE	ATTTTAAA	35	8	+	Nicotiana glutinos
GPP1	ERE	ATTTTAAA	37	8	-	Nicotiana glutinos
GPP1	ERE	ATTTTAAA	43	8	+	Nicotiana glutinos
GPP1	ERE	ATTTCATA	249	8	-	Nicotiana glutinos
GPP1	ERE	ATTTCATA	570	8	-	Nicotiana glutinos
GPP1	Box 4	ATTAAT	591	6	-	Petroselinum crispum	part of a conserved DNA module involved in light responsiveness
GPP1	Box 4	ATTAAT	605	6	-	Petroselinum crispum	part of a conserved DNA module involved in light responsiveness
GPP1	Box 4	ATTAAT	627	6	-	Petroselinum crispum	part of a conserved DNA module involved in light responsiveness
GPP1	AAGAA-motif	GAAAGAA	235	7	-	Avena sativa
GPP1	AAGAA-motif	GAAAGAA	909	7	-	Avena sativa
GPP1	G-box	CACGTC	799	6	-	Zea mays	cis-acting regulatory element involved in light responsiveness
GPP1	TATC-box	TATCCCA	121	7	+	Oryza sativa	cis-acting element involved in gibberellin-responsiveness
GPP1	TATC-box	TATCCCA	172	7	-	Oryza sativa	cis-acting element involved in gibberellin-responsiveness
GPP1	ABRE	ACGTG	800	5	+	Arabidopsis thaliana	cis-acting element involved in the abscisic acid responsiveness
GPP1	TCT-motif	TCTTAC	472	6	+	Arabidopsis thaliana	part of a light responsive element
GPP1	MYC	CATGTG	915	6	+	Arabidopsis thaliana
GPP2	DRE core	GCCGAC	25	6	+	Arabidopsis thaliana
GPP2	as-1	TGACG	36	5	+	Arabidopsis thaliana
GPP2	as-1	TGACG	101	5	+	Arabidopsis thaliana
GPP2	CGTCA-motif	CGTCA	36	5	-	Hordeum vulgare	cis-acting regulatory element involved in the MeJA-responsiveness
GPP2	CGTCA-motif	CGTCA	101	5	-	Hordeum vulgare	cis-acting regulatory element involved in the MeJA-responsiveness
GPP2	LAMP-element	CTTTATCA	693	8	+	Pisum sativum	part of a light responsive element
GPP2	ABRE	ACGTG	138	5	-	Arabidopsis thaliana	cis-acting element involved in the abscisic acid responsiveness
GPP2	MYB	CAACCA	115	6	-	Arabidopsis thaliana
GPP2	MYB	TAACCA	375	6	+	Arabidopsis thaliana
GPP2	TGA-element	AACGAC	18	6	+	Brassica oleracea	auxin-responsive element
GPP2	TGA-element	AACGAC	63	6	+	Brassica oleracea	auxin-responsive element
GPP2	TGA-element	AACGAC	70	6	-	Brassica oleracea	auxin-responsive element
GPP2	MYC	CATTTG	48	6	-	Arabidopsis thaliana
GPP2	MYC	CATTTG	92	6	-	Arabidopsis thaliana
GPP2	MYC	CATGTG	774	6	-	Arabidopsis thaliana
GPP2	MYC	CATTTG	939	6	+	Arabidopsis thaliana
GPP2	G-Box	CACGTT	138	6	+	Pisum sativum	cis-acting regulatory element involved in light responsiveness
GPP2	Box 4	ATTAAT	574	6	-	Petroselinum crispum	part of a conserved DNA module involved in light responsiveness
GPP2	Box 4	ATTAAT	732	6	-	Petroselinum crispum	part of a conserved DNA module involved in light responsiveness
GPP2	Box 4	ATTAAT	736	6	-	Petroselinum crispum	part of a conserved DNA module involved in light responsiveness
GPP2	TGACG-motif	TGACG	36	5	+	Hordeum vulgare	cis-acting regulatory element involved in the MeJA-responsiveness
GPP2	TGACG-motif	TGACG	101	5	+	Hordeum vulgare	cis-acting regulatory element involved in the MeJA-responsiveness
GPP2	ARE	AAACCA	362	6	+	Zea mays	cis-acting regulatory element essential for the anaerobic induction
GPP2	ARE	AAACCA	425	6	+	Zea mays	cis-acting regulatory element essential for the anaerobic induction
GPP2	ARE	AAACCA	430	6	+	Zea mays	cis-acting regulatory element essential for the anaerobic induction
GPP2	MYB-like sequence	TAACCA	375	6	+	Arabidopsis thaliana
GPP2	GT1-motif	GGTTAA	374	6	-	Arabidopsis thaliana	light responsive element
GPP2	chs-CMA1a	TTACTTAA	717	8	-	Daucus carota	part of a light responsive element
GPP2	P-box	CCTTTTG	855	7	-	Oryza sativa	gibberellin-responsive element
GPP2	LTR	CCGAAA	326	6	-	Hordeum vulgare	cis-acting element involved in low-temperature responsiveness
GPP2	LTR	CCGAAA	399	6	+	Hordeum vulgare	cis-acting element involved in low-temperature responsiveness
GPP2	LTR	CCGAAA	458	6	-	Hordeum vulgare	cis-acting element involved in low-temperature responsiveness
GalDH	ERE	ATTTTAAA	268	8	-	Nicotiana glutinos
GalDH	ERE	ATTTTAAA	325	8	+	Nicotiana glutinos
GalDH	Box 4	ATTAAT	73	6	+	Petroselinum crispum	part of a conserved DNA module involved in light responsiveness
GalDH	Box 4	ATTAAT	484	6	+	Petroselinum crispum	part of a conserved DNA module involved in light responsiveness
GalDH	Box 4	ATTAAT	488	6	+	Petroselinum crispum	part of a conserved DNA module involved in light responsiveness
GalDH	Box 4	ATTAAT	758	6	-	Petroselinum crispum	part of a conserved DNA module involved in light responsiveness
GalDH	TGACG-motif	TGACG	141	5	-	Hordeum vulgare	cis-acting regulatory element involved in the MeJA-responsiveness
GalDH	ACE	CTAACGTATT	847	9	+	Petroselinum crispum	cis-acting element involved in light responsiveness
GalDH	CGTCA-motif	CGTCA	141	5	+	Hordeum vulgare	cis-acting regulatory element involved in the MeJA-responsiveness
GalDH	as-1	TGACG	141	5	-	Arabidopsis thaliana
GalDH	GA-motif	ATAGATAA	342	8	+	Arabidopsis thaliana	part of a light responsive element
GalDH	TGA-element	AACGAC	869	6	-	Brassica oleracea	auxin-responsive element
GalDH	MYC	CAATTG	934	6	-	Arabidopsis thaliana
GalLDH	TCT-motif	TCTTAC	509	6	-	Arabidopsis thaliana	part of a light responsive element
GalLDH	TCT-motif	TCTTAC	705	6	-	Arabidopsis thaliana	part of a light responsive element
GalLDH	TCT-motif	TCTTAC	770	6	-	Arabidopsis thaliana	part of a light responsive element
GalLDH	MYB	CAACAG	294	6	+	Arabidopsis thaliana
GalLDH	MYB	CAACCA	351	6	+	Arabidopsis thaliana
GalLDH	ABRE	ACGTG	584	5	+	Arabidopsis thaliana	cis-acting element involved in the abscisic acid responsiveness
GalLDH	GATA-motif	GATAGGG	265	7	+	Pisum sativum	part of a light responsive element
GalLDH	G-Box	CACGTT	583	6	-	Pisum sativum	cis-acting regulatory element involved in light responsiveness
GalLDH	TGA-element	AACGAC	984	6	+	Brassica oleracea	auxin-responsive element
GalLDH	MYC	CATTTG	398	6	+	Arabidopsis thaliana
GalLDH	TCA	TCATCTTCAT	921	9	+	Pisum sativum
GalLDH	TCA	TCATCTTCAT	924	9	+	Pisum sativum
GalLDH	TCA	TCATCTTCAT	927	9	+	Pisum sativum
GalLDH	TCA	TCATCTTCAT	930	9	+	Pisum sativum
GalLDH	TCA	TCATCTTCAT	933	9	+	Pisum sativum
GalLDH	W box	TTGACC	328	6	+	Arabidopsis thaliana
GalLDH	Myb-binding site	CAACAG	294	6	+	Nicotiana tabacum
GalLDH	WRE3	CCACCT	343	6	-	Pisum sativum
GalLDH	GTGGC-motif	CATCGTGTGGC	156	10	+	Arabidopsis thaliana	part of a light responsive element
GalLDH	AAGAA-motif	GAAAGAA	856	7	+	Avena sativa
GalLDH	Box 4	ATTAAT	135	6	+	Petroselinum crispum	part of a conserved DNA module involved in light responsiveness
GalLDH	Box 4	ATTAAT	503	6	-	Petroselinum crispum	part of a conserved DNA module involved in light responsiveness
GalLDH	ARE	AAACCA	206	6	-	Zea mays	cis-acting regulatory element essential for the anaerobic induction
GalLDH	ARE	AAACCA	887	6	+	Zea mays	cis-acting regulatory element essential for the anaerobic induction
GalLDH	GARE-motif	TCTGTTG	294	7	-	Brassica oleracea	gibberellin-responsive element
PMI1	TCA	TCATCTTCAT	740	9	-	Pisum sativum
PMI1	W box	TTGACC	223	6	+	Arabidopsis thaliana
PMI1	W box	TTGACC	409	6	+	Arabidopsis thaliana
PMI1	STRE	AGGGG	244	5	-	Arabidopsis thaliana
PMI1	GT1-motif	GGTTAA	909	6	-	Arabidopsis thaliana	light responsive element
PMI1	P-box	CCTTTTG	827	7	+	Oryza sativa	gibberellin-responsive element
PMI1	MYB	TAACCA	107	6	+	Arabidopsis thaliana
PMI1	MYB	TAACCA	712	6	+	Arabidopsis thaliana
PMI1	MYB	TAACCA	910	6	+	Arabidopsis thaliana
PMI1	TC-rich repeats	GTTTTCTTAC	833	9	+	Nicotiana tabacum	cis-acting element involved in defense and stress responsiveness
PMI1	LTR	CCGAAA	760	6	+	Hordeum vulgare	cis-acting element involved in low-temperature responsiveness
PMI1	AAGAA-motif	GAAAGAA	786	7	-	Avena sativa
PMI1	AAGAA-motif	GAAAGAA	836	7	-	Avena sativa
PMI1	AAGAA-motif	GAAAGAA	840	7	-	Avena sativa
PMI1	SARE	TTCGACCATCTT	30	11	+	Nicotiana tabacum	cis-acting element involved in salicylic acid responsiveness
PMI1	TATC-box	TATCCCA	511	7	-	Oryza sativa	cis-acting element involved in gibberellin-responsiveness
PMI1	ARE	AAACCA	807	6	+	Zea mays	cis-acting regulatory element essential for the anaerobic induction
PMI1	MYB-like sequence	TAACCA	107	6	+	Arabidopsis thaliana
PMI1	MYB-like sequence	TAACCA	712	6	+	Arabidopsis thaliana
PMI1	MYB-like sequence	TAACCA	910	6	+	Arabidopsis thaliana
PMI1	MYB-like sequence	TAACCA	107	6	+	Arabidopsis thaliana
PMI1	MYB-like sequence	TAACCA	712	6	+	Arabidopsis thaliana
PMI1	MYB-like sequence	TAACCA	910	6	+	Arabidopsis thaliana
PMI1	WRE3	CCACCT	441	6	+	Pisum sativum
PMI2	as-1	TGACG	614	5	+	Arabidopsis thaliana
PMI2	as-1	TGACG	847	5	-	Arabidopsis thaliana
PMI2	CGTCA-motif	CGTCA	614	5	-	Hordeum vulgare	cis-acting regulatory element involved in the MeJA-responsiveness
PMI2	CGTCA-motif	CGTCA	847	5	+	Hordeum vulgare	cis-acting regulatory element involved in the MeJA-responsiveness
PMI2	TGACG-motif	TGACG	614	5	+	Hordeum vulgare	cis-acting regulatory element involved in the MeJA-responsiveness
PMI2	TGACG-motif	TGACG	847	5	-	Hordeum vulgare	cis-acting regulatory element involved in the MeJA-responsiveness
PMI2	Box 4	ATTAAT	284	6	+	Petroselinum crispum	part of a conserved DNA module involved in light responsiveness
PMI2	Box 4	ATTAAT	431	6	+	Petroselinum crispum	part of a conserved DNA module involved in light responsiveness
PMI2	ERE	ATTTTAAA	55	8	-	Nicotiana glutinos
PMI2	ERE	ATTTTAAA	345	8	+	Nicotiana glutinos
PMI2	ERE	ATTTTAAA	607	8	-	Nicotiana glutinos
PMI2	AAGAA-motif	GAAAGAA	271	7	+	Avena sativa
PMI2	AAGAA-motif	GAAAGAA	983	7	-	Avena sativa
PMI2	AAGAA-motif	GAAAGAA	987	7	-	Avena sativa
PMI2	MYC	CATGTG	692	6	-	Arabidopsis thaliana
PMI2	MYC	CATTTG	778	6	-	Arabidopsis thaliana
PMI2	TCT-motif	TCTTAC	222	6	+	Arabidopsis thaliana	part of a light responsive element
PMI2	TCT-motif	TCTTAC	769	6	+	Arabidopsis thaliana	part of a light responsive element
PMI2	TCA	TCATCTTCAT	435	9	-	Pisum sativum
PMI3	TC-rich repeats	GTTTTCTTAC	510	9	-	Nicotiana tabacum	cis-acting element involved in defense and stress responsiveness
PMI3	ATCT-motif	AATCTAATCC	404	9	-	Pisum sativum	part of a conserved DNA module involved in light responsiveness
PMI3	TCT-motif	TCTTAC	510	6	-	Arabidopsis thaliana	part of a light responsive element
PMI3	AT1-motif	AATTATTTTTTATT	224	14	+	Solanum tuberosum	part of a light responsive module
PMI3	STRE	AGGGG	779	5	-	Arabidopsis thaliana
PMI3	GT1-motif	GGTTAA	954	6	-	Arabidopsis thaliana	light responsive element
PMI3	CGTCA-motif	CGTCA	29	5	-	Hordeum vulgare	cis-acting regulatory element involved in the MeJA-responsiveness
PMI3	CGTCA-motif	CGTCA	680	5	+	Hordeum vulgare	cis-acting regulatory element involved in the MeJA-responsiveness
PMI3	CGTCA-motif	CGTCA	728	5	+	Hordeum vulgare	cis-acting regulatory element involved in the MeJA-responsiveness
PMI3	as-1	TGACG	29	5	+	Arabidopsis thaliana
PMI3	as-1	TGACG	680	5	-	Arabidopsis thaliana
PMI3	as-1	TGACG	728	5	-	Arabidopsis thaliana
PMI3	ERE	ATTTTAAA	35	8	-	Nicotiana glutinos
PMI3	ERE	ATTTTAAA	567	8	-	Nicotiana glutinos
PMI3	TGACG-motif	TGACG	29	5	+	Hordeum vulgare	cis-acting regulatory element involved in the MeJA-responsiveness
PMI3	TGACG-motif	TGACG	680	5	-	Hordeum vulgare	cis-acting regulatory element involved in the MeJA-responsiveness
PMI3	TGACG-motif	TGACG	728	5	-	Hordeum vulgare	cis-acting regulatory element involved in the MeJA-responsiveness
PMI3	Box 4	ATTAAT	369	6	+	Petroselinum crispum	part of a conserved DNA module involved in light responsiveness
PMM	G-box	TAAACGTG	344	8	+	Brassica oleracea	cis-acting regulatory element involved in light responsiveness
PMM	G-box	CACGTC	717	6	+	Zea mays	cis-acting regulatory element involved in light responsiveness
PMM	Myb	TAACTG	221	6	-	Arabidopsis thaliana
PMM	Myb	CAACTG	957	6	-	Arabidopsis thaliana
PMM	ERE	ATTTTAAA	236	8	-	Nicotiana glutinos
PMM	G-Box	CACGTT	346	6	-	Pisum sativum	cis-acting regulatory element involved in light responsiveness
PMM	MYC	CATTTG	490	6	-	Arabidopsis thaliana
PMM	TCCC-motif	TCTCCCT	829	7	-	Spinacia oleracea	part of a light responsive element
PMM	ABRE	ACGTG	347	5	+	Arabidopsis thaliana	cis-acting element involved in the abscisic acid responsiveness
PMM	ABRE	ACGTG	717	5	-	Arabidopsis thaliana	cis-acting element involved in the abscisic acid responsiveness
PMM	MYB	CAACCA	569	6	+	Arabidopsis thaliana
PMM	MBS	CAACTG	957	6	-	Arabidopsis thaliana	MYB binding site involved in drought-inducibility
PMM	GT1-motif	GGTTAAT	855	7	+	Avena sativa	light responsive element
PMM	AE-box	AGAAACAA	883	8	-	Arabidopsis thaliana	part of a module for light response
GalUR2	Myb	CAACTG	397	6	+	Arabidopsis thaliana
GalUR2	STRE	AGGGG	462	5	+	Arabidopsis thaliana
GalUR2	STRE	AGGGG	574	5	+	Arabidopsis thaliana
GalUR2	TCA	TCATCTTCAT	220	9	-	Pisum sativum
GalUR2	G-box	TACGTG	474	6	+	Arabidopsis thaliana	cis-acting regulatory element involved in light responsiveness
GalUR2	ATC-motif	TGCTATCCA	237	9	-	Pisum sativum	part of a conserved DNA module involved in light responsiveness
GalUR2	GARE-motif	TCTGTTG	724	7	-	Brassica oleracea	gibberellin-responsive element
GalUR2	MYB	TAACCA	147	6	-	Arabidopsis thaliana
GalUR2	MYB	CAACAG	724	6	+	Arabidopsis thaliana
GalUR2	ABRE4	CACGTA	474	6	-	Zea mays
GalUR2	ABRE	ACGTG	475	5	+	Arabidopsis thaliana	cis-acting element involved in the abscisic acid responsiveness
GalUR2	MYB-like sequence	TAACCA	147	6	-	Arabidopsis thaliana
GalUR2	GT1-motif	GGTTAA	148	6	+	Arabidopsis thaliana	light responsive element
GalUR2	GT1-motif	GGTTAA	909	6	+	Arabidopsis thaliana	light responsive element
GalUR2	Box 4	ATTAAT	591	6	-	Petroselinum crispum	part of a conserved DNA module involved in light responsiveness
GalUR2	Sp1	GGGCGG	921	6	+	Oryza sativa	light responsive element
GalUR2	MYC	CATTTG	640	6	+	Arabidopsis thaliana
GalUR2	chs-CMA2a	TCACTTGA	357	8	-	Petroselinum crispum	part of a light responsive element
GalUR2	ABRE3a	TACGTG	474	6	+	Zea mays
GalUR2	AAGAA-motif	GAAAGAA	352	7	-	Avena sativa
GalUR2	F-box	CTATTCTCATT	746	10	+	Lycopersicon esculentum
GalUR2	ARE	AAACCA	684	6	+	Zea mays	cis-acting regulatory element essential for the anaerobic induction
GalUR2	ARE	AAACCA	684	6	+	Zea mays	cis-acting regulatory element essential for the anaerobic induction
GalUR2	MBS	CAACTG	397	6	+	Arabidopsis thaliana	MYB binding site involved in drought-inducibility
GalUR2	Myb-binding site	CAACAG	724	6	+	Nicotiana tabacum
GalUR2	MYB recognition site	CCGTTG	345	6	-	Arabidopsis thaliana
GulLO1	ABRE3a	TACGTG	47	6	-	Zea mays
GulLO1	as-1	TGACG	396	5	-	Arabidopsis thaliana
GulLO1	G-Box	CACGTG	369	6	+	Pisum sativum	cis-acting regulatory element involved in light responsiveness
GulLO1	TCA-element	CCATCTTTTT	199	9	-	Nicotiana tabacum	cis-acting element involved in salicylic acid responsiveness
GulLO1	TGA-element	AACGAC	527	6	+	Brassica oleracea	auxin-responsive element
GulLO1	ERE	ATTTTAAA	425	8	-	Nicotiana glutinos
GulLO1	G-box	TACGTG	47	6	-	Arabidopsis thaliana	cis-acting regulatory element involved in light responsiveness
GulLO1	G-box	CACGTG	369	6	+	Arabidopsis thaliana	cis-acting regulatory element involved in light responsiveness
GulLO1	G-box	CACGTC	394	6	+	Zea mays	cis-acting regulatory element involved in light responsiveness
GulLO1	G-box	CACGTC	530	6	-	Zea mays	cis-acting regulatory element involved in light responsiveness
GulLO1	TGACG-motif	TGACG	396	5	-	Hordeum vulgare	cis-acting regulatory element involved in the MeJA-responsiveness
GulLO1	ATCT-motif	AATCTAATCC	443	9	+	Pisum sativum	part of a conserved DNA module involved in light responsiveness
GulLO1	TCA	TCATCTTCAT	936	9	+	Pisum sativum
GulLO1	chs-CMA1a	TTACTTAA	763	8	+	Daucus carota	part of a light responsive element
GulLO1	W box	TTGACC	666	6	-	Arabidopsis thaliana
GulLO1	CGTCA-motif	CGTCA	396	5	+	Hordeum vulgare	cis-acting regulatory element involved in the MeJA-responsiveness
GulLO1	Myb	TAACTG	58	6	-	Arabidopsis thaliana
GulLO1	Myb	TAACTG	184	6	-	Arabidopsis thaliana
GulLO1	STRE	AGGGG	28	5	+	Arabidopsis thaliana
GulLO1	Box 4	ATTAAT	21	6	+	Petroselinum crispum	part of a conserved DNA module involved in light responsiveness
GulLO1	Box 4	ATTAAT	484	6	+	Petroselinum crispum	part of a conserved DNA module involved in light responsiveness
GulLO1	Box 4	ATTAAT	736	6	-	Petroselinum crispum	part of a conserved DNA module involved in light responsiveness
GulLO1	ABRE	ACGTG	47	5	-	Arabidopsis thaliana	cis-acting element involved in the abscisic acid responsiveness
GulLO1	ABRE	GACACGTGGC	367	9	-	Triticum aestivum	cis-acting element involved in the abscisic acid responsiveness
GulLO1	ABRE	CACGTG	369	6	+	Arabidopsis thaliana	cis-acting element involved in the abscisic acid responsiveness
GulLO1	ABRE	ACGTG	370	5	+	Arabidopsis thaliana	cis-acting element involved in the abscisic acid responsiveness
GulLO1	ABRE	ACGTG	394	5	-	Arabidopsis thaliana	cis-acting element involved in the abscisic acid responsiveness
GulLO1	ABRE	ACGTG	531	5	+	Arabidopsis thaliana	cis-acting element involved in the abscisic acid responsiveness
GulLO1	I-box	GTATAAGGCC	817	9	+	Larix laricina	part of a light responsive element
GulLO1	ABRE4	CACGTA	47	6	+	Zea mays
GulLO2	ERE	ATTTTAAA	213	8	-	Nicotiana glutinos
GulLO2	ERE	ATTTTAAA	364	8	+	Nicotiana glutinos
GulLO2	ERE	ATTTTAAA	366	8	-	Nicotiana glutinos
GulLO2	Box 4	ATTAAT	427	6	+	Petroselinum crispum	part of a conserved DNA module involved in light responsiveness
GulLO2	Myc	TCTCTTA	160	7	-	Arabidopsis thaliana
GulLO2	ARE	AAACCA	180	6	+	Zea mays	cis-acting regulatory element essential for the anaerobic induction
GulLO2	LTR	CCGAAA	842	6	+	Hordeum vulgare	cis-acting element involved in low-temperature responsiveness
GulLO2	chs-CMA2a	TCACTTGA	72	8	-	Petroselinum crispum	part of a light responsive element
GulLO2	TGACG-motif	TGACG	81	5	+	Hordeum vulgare	cis-acting regulatory element involved in the MeJA-responsiveness
GulLO2	CGTCA-motif	CGTCA	81	5	-	Hordeum vulgare	cis-acting regulatory element involved in the MeJA-responsiveness
GulLO2	Sp1	GGGCGG	961	6	+	Oryza sativa	light responsive element
GulLO2	as-1	TGACG	81	5	+	Arabidopsis thaliana
GulLO2	DRE core	GCCGAC	903	6	-	Arabidopsis thaliana
MIOX1	TCA-element	CCATCTTTTT	497	9	-	Nicotiana tabacum	cis-acting element involved in salicylic acid responsiveness
MIOX1	GT1-motif	GGTTAA	878	6	-	Arabidopsis thaliana	light responsive element
MIOX1	Box 4	ATTAAT	350	6	+	Petroselinum crispum	part of a conserved DNA module involved in light responsiveness
MIOX1	Box 4	ATTAAT	459	6	+	Petroselinum crispum	part of a conserved DNA module involved in light responsiveness
MIOX1	AuxRR-core	GGTCCAT	508	7	+	Nicotiana tabacum	cis-acting regulatory element involved in auxin responsiveness
MIOX1	TATC-box	TATCCCA	638	7	-	Oryza sativa	cis-acting element involved in gibberellin-responsiveness
MIOX1	LTR	CCGAAA	827	6	+	Hordeum vulgare	cis-acting element involved in low-temperature responsiveness
MIOX1	AAGAA-motif	GAAAGAA	616	7	+	Avena sativa
MIOX1	TCCC-motif	TCTCCCT	609	7	-	Spinacia oleracea	part of a light responsive element
MIOX1	MYC	CAATTG	569	6	-	Arabidopsis thaliana
MIOX1	WRE3	CCACCT	501	6	-	Pisum sativum
MIOX1	WRE3	CCACCT	551	6	+	Pisum sativum
MIOX1	WRE3	CCACCT	622	6	-	Pisum sativum
MIOX2	WRE3	CCACCT	349	6	+	Pisum sativum
MIOX2	P-box	CCTTTTG	480	7	+	Oryza sativa	gibberellin-responsive element
MIOX2	P-box	CCTTTTG	676	7	-	Oryza sativa	gibberellin-responsive element
MIOX2	STRE	AGGGG	279	5	-	Arabidopsis thaliana
MIOX2	STRE	AGGGG	709	5	-	Arabidopsis thaliana
MIOX2	DRE core	GCCGAC	794	6	-	Arabidopsis thaliana
MIOX2	MYC	CATGTG	290	6	-	Arabidopsis thaliana
MIOX2	TCCC-motif	TCTCCCT	190	7	+	Spinacia oleracea	part of a light responsive element
MIOX2	I-box	gGATAAGGTG	350	9	-	Zea mays	part of a light responsive element
MIOX2	I-box	AGATAAGG	352	8	-	Triticum aestivum	part of a light responsive element
MIOX2	Box 4	ATTAAT	527	6	-	Petroselinum crispum	part of a conserved DNA module involved in light responsiveness
MIOX2	Box 4	ATTAAT	580	6	-	Petroselinum crispum	part of a conserved DNA module involved in light responsiveness
MIOX2	Box 4	ATTAAT	717	6	-	Petroselinum crispum	part of a conserved DNA module involved in light responsiveness
MIOX2	Box 4	ATTAAT	732	6	-	Petroselinum crispum	part of a conserved DNA module involved in light responsiveness
MIOX2	Box 4	ATTAAT	865	6	-	Petroselinum crispum	part of a conserved DNA module involved in light responsiveness
MIOX2	Box 4	ATTAAT	869	6	-	Petroselinum crispum	part of a conserved DNA module involved in light responsiveness
MIOX2	GT1-motif	GGTTAA	774	6	+	Arabidopsis thaliana	light responsive element
MIOX3	GT1-motif	GGTTAA	544	6	-	Arabidopsis thaliana	light responsive element
MIOX3	Box 4	ATTAAT	947	6	-	Petroselinum crispum	part of a conserved DNA module involved in light responsiveness
MIOX3	ABRE	ACGTG	439	5	+	Arabidopsis thaliana	cis-acting element involved in the abscisic acid responsiveness
MIOX3	ACE	CTAACGTATT	526	9	-	Petroselinum crispum	cis-acting element involved in light responsiveness
MIOX3	I-box	atGATAAGGTC	647	10	+	Helianthus annuus	part of a light responsive element
MIOX3	ABRE4	CACGTA	438	6	-	Zea mays
MIOX3	MYB	CAACCA	605	6	-	Arabidopsis thaliana
MIOX3	LTR	CCGAAA	395	6	+	Hordeum vulgare	cis-acting element involved in low-temperature responsiveness
MIOX3	G-box	TACGTG	438	6	+	Arabidopsis thaliana	cis-acting regulatory element involved in light responsiveness
MIOX3	LAMP-element	CTTTATCA	648	8	-	Pisum sativum	part of a light responsive element
MIOX3	TCA	TCATCTTCAT	81	9	+	Pisum sativum
MIOX3	chs-CMA1a	TTACTTAA	697	8	+	Daucus carota	part of a light responsive element
MIOX3	W box	TTGACC	292	6	-	Arabidopsis thaliana
MIOX3	TCA-element	CCATCTTTTT	311	9	+	Nicotiana tabacum	cis-acting element involved in salicylic acid responsiveness
MIOX3	ERE	ATTTCATA	146	8	-	Nicotiana glutinos
MIOX3	ERE	ATTTTAAA	756	8	+	Nicotiana glutinos
MIOX3	TGA-element	AACGAC	585	6	+	Brassica oleracea	auxin-responsive element
MIOX3	ARE	AAACCA	505	6	+	Zea mays	cis-acting regulatory element essential for the anaerobic induction
MIOX3	ARE	AAACCA	812	6	-	Zea mays	cis-acting regulatory element essential for the anaerobic induction
MIOX3	MYC	CAATTG	20	6	+	Arabidopsis thaliana
MIOX3	MYC	CATTTG	204	6	+	Arabidopsis thaliana
MIOX3	MYC	CATTTG	256	6	+	Arabidopsis thaliana
MIOX3	MYC	CATTTG	284	6	+	Arabidopsis thaliana
MIOX3	MYC	CAATTG	344	6	+	Arabidopsis thaliana
MIOX3	MYC	CATTTG	667	6	+	Arabidopsis thaliana
MIOX3	MYC	CATTTG	808	6	-	Arabidopsis thaliana
MIOX3	ABRE3a	TACGTG	438	6	+	Zea mays
MIOX4	MYB-like sequence	TAACCA	697	6	+	Arabidopsis thaliana
MIOX4	TCA-element	CCATCTTTTT	682	9	-	Nicotiana tabacum	cis-acting element involved in salicylic acid responsiveness
MIOX4	Box 4	ATTAAT	838	6	-	Petroselinum crispum	part of a conserved DNA module involved in light responsiveness
MIOX4	ARE	AAACCA	238	6	-	Zea mays	cis-acting regulatory element essential for the anaerobic induction
MIOX4	TATC-box	TATCCCA	804	7	+	Oryza sativa	cis-acting element involved in gibberellin-responsiveness
MIOX4	MYB	TAACCA	697	6	+	Arabidopsis thaliana
MIOX4	MYC	CAATTG	29	6	+	Arabidopsis thaliana
MIOX4	MYC	CATTTG	63	6	-	Arabidopsis thaliana
MIOX4	MYC	CATTTG	375	6	+	Arabidopsis thaliana
MIOX4	ATCT-motif	AATCTAATCC	528	9	-	Pisum sativum	part of a conserved DNA module involved in light responsiveness
MIOX4	AAGAA-motif	GAAAGAA	251	7	+	Avena sativa
